# Supplementary material for: Severe COVID-19 patients have impaired plasmacytoid dendritic cell-mediated control of SARS-CoV-2
Source: Nat Commun. 2023 Feb 8;14:694. doi: 10.1038/s41467-023-36140-9 (PMC9907212; doi:10.1038/s41467-023-36140-9)
Supplement: Supplementary file 4 — Source Data [file 41467_2023_36140_MOESM4_ESM.zip]

Archive with 21,991 entries (9,875 files):
- Source data/
- Source data/Venet Main Fig 4.xlsx
- __MACOSX/Source data/._Venet Main Fig 4.xlsx
- Source data/Venet Suppl Fig. 4.xlsx
- __MACOSX/Source data/._Venet Suppl Fig. 4.xlsx
- Source data/Venet Suppl Fig. 5.xlsx
- __MACOSX/Source data/._Venet Suppl Fig. 5.xlsx
- Source data/.DS_Store
- __MACOSX/Source data/._.DS_Store
- Source data/Venet Main Fig 5.xlsx
- __MACOSX/Source data/._Venet Main Fig 5.xlsx
- Source data/Venet Suppl Fig. 2.xlsx
- __MACOSX/Source data/._Venet Suppl Fig. 2.xlsx
- Source data/Venet Main Fig 2.xlsx
- __MACOSX/Source data/._Venet Main Fig 2.xlsx
- Source data/Venet Main Fig 3.xlsx
- __MACOSX/Source data/._Venet Main Fig 3.xlsx
- Source data/Venet Fig 2b_mDC1s_def/
- __MACOSX/Source data/._Venet Fig 2b_mDC1s_def
- Source data/Venet Suppl Fig. 3.xlsx
- __MACOSX/Source data/._Venet Suppl Fig. 3.xlsx
- Source data/Venet Fig 2b_mDC2s_def/
- __MACOSX/Source data/._Venet Fig 2b_mDC2s_def
- Source data/Venet Fig 2b_monos_def/
- __MACOSX/Source data/._Venet Fig 2b_monos_def
- Source data/Venet Main Fig 1.xlsx
- __MACOSX/Source data/._Venet Main Fig 1.xlsx
- Source data/Venet Suppl Fig. 1.xlsx
- __MACOSX/Source data/._Venet Suppl Fig. 1.xlsx
- Source data/Venet Suppl Fig. 6.xlsx
- __MACOSX/Source data/._Venet Suppl Fig. 6.xlsx
- Source data/Venet Fig 2b_pDCs_def/
- __MACOSX/Source data/._Venet Fig 2b_pDCs_def
- Source data/Venet Fig 2b_mDC1s_def/2022-04-28_Thu_16-59-36_GradientBoostClassifier_6/
- __MACOSX/Source data/Venet Fig 2b_mDC1s_def/._2022-04-28_Thu_16-59-36_GradientBoostClassifier_6
- Source data/Venet Fig 2b_mDC1s_def/Parameters_importance_Validation_mean.pdf
- __MACOSX/Source data/Venet Fig 2b_mDC1s_def/._Parameters_importance_Validation_mean.pdf
- Source data/Venet Fig 2b_mDC1s_def/Tracking_Validation_accuracies.pdf
- __MACOSX/Source data/Venet Fig 2b_mDC1s_def/._Tracking_Validation_accuracies.pdf
- Source data/Venet Fig 2b_mDC1s_def/.DS_Store
- __MACOSX/Source data/Venet Fig 2b_mDC1s_def/._.DS_Store
- Source data/Venet Fig 2b_mDC1s_def/summary_database.csv
- __MACOSX/Source data/Venet Fig 2b_mDC1s_def/._summary_database.csv
- Source data/Venet Fig 2b_mDC1s_def/2022-04-28_Thu_16-59-04_GradientBoostClassifier_2/
- __MACOSX/Source data/Venet Fig 2b_mDC1s_def/._2022-04-28_Thu_16-59-04_GradientBoostClassifier_2
- Source data/Venet Fig 2b_mDC1s_def/2022-04-28_Thu_16-59-44_GradientBoostClassifier_7/
- __MACOSX/Source data/Venet Fig 2b_mDC1s_def/._2022-04-28_Thu_16-59-44_GradientBoostClassifier_7
- Source data/Venet Fig 2b_mDC1s_def/2022-04-28_Thu_16-58-56_GradientBoostClassifier_1/
- __MACOSX/Source data/Venet Fig 2b_mDC1s_def/._2022-04-28_Thu_16-58-56_GradientBoostClassifier_1
- Source data/Venet Fig 2b_mDC1s_def/2022-04-28_Thu_17-00-00_GradientBoostClassifier_9/
- __MACOSX/Source data/Venet Fig 2b_mDC1s_def/._2022-04-28_Thu_17-00-00_GradientBoostClassifier_9
- Source data/Venet Fig 2b_mDC1s_def/2022-04-28_Thu_16-59-12_GradientBoostClassifier_3/
- __MACOSX/Source data/Venet Fig 2b_mDC1s_def/._2022-04-28_Thu_16-59-12_GradientBoostClassifier_3
- Source data/Venet Fig 2b_mDC1s_def/2022-04-28_Thu_16-59-52_GradientBoostClassifier_8/
- __MACOSX/Source data/Venet Fig 2b_mDC1s_def/._2022-04-28_Thu_16-59-52_GradientBoostClassifier_8
- Source data/Venet Fig 2b_mDC1s_def/2022-04-28_Thu_16-59-29_GradientBoostClassifier_5/
- __MACOSX/Source data/Venet Fig 2b_mDC1s_def/._2022-04-28_Thu_16-59-29_GradientBoostClassifier_5
- Source data/Venet Fig 2b_mDC1s_def/2022-04-28_Thu_16-59-21_GradientBoostClassifier_4/
- __MACOSX/Source data/Venet Fig 2b_mDC1s_def/._2022-04-28_Thu_16-59-21_GradientBoostClassifier_4
- Source data/Venet Fig 2b_mDC1s_def/2022-04-28_Thu_16-58-49_GradientBoostClassifier_0/
- __MACOSX/Source data/Venet Fig 2b_mDC1s_def/._2022-04-28_Thu_16-58-49_GradientBoostClassifier_0
- Source data/Venet Fig 2b_mDC1s_def/Tracking_Build_accuracies.pdf
- __MACOSX/Source data/Venet Fig 2b_mDC1s_def/._Tracking_Build_accuracies.pdf
- Source data/Venet Fig 2b_mDC2s_def/2022-04-28_Thu_17-03-51_GradientBoostClassifier_5/
- __MACOSX/Source data/Venet Fig 2b_mDC2s_def/._2022-04-28_Thu_17-03-51_GradientBoostClassifier_5
- Source data/Venet Fig 2b_mDC2s_def/2022-04-28_Thu_17-03-33_GradientBoostClassifier_2/
- __MACOSX/Source data/Venet Fig 2b_mDC2s_def/._2022-04-28_Thu_17-03-33_GradientBoostClassifier_2
- Source data/Venet Fig 2b_mDC2s_def/Parameters_importance_Validation_mean.pdf
- __MACOSX/Source data/Venet Fig 2b_mDC2s_def/._Parameters_importance_Validation_mean.pdf
- Source data/Venet Fig 2b_mDC2s_def/Tracking_Validation_accuracies.pdf
- __MACOSX/Source data/Venet Fig 2b_mDC2s_def/._Tracking_Validation_accuracies.pdf
- Source data/Venet Fig 2b_mDC2s_def/.DS_Store
- __MACOSX/Source data/Venet Fig 2b_mDC2s_def/._.DS_Store
- Source data/Venet Fig 2b_mDC2s_def/2022-04-28_Thu_17-04-17_GradientBoostClassifier_9/
- __MACOSX/Source data/Venet Fig 2b_mDC2s_def/._2022-04-28_Thu_17-04-17_GradientBoostClassifier_9
- Source data/Venet Fig 2b_mDC2s_def/2022-04-28_Thu_17-03-39_GradientBoostClassifier_3/
- __MACOSX/Source data/Venet Fig 2b_mDC2s_def/._2022-04-28_Thu_17-03-39_GradientBoostClassifier_3
- Source data/Venet Fig 2b_mDC2s_def/2022-04-28_Thu_17-03-20_GradientBoostClassifier_0/
- __MACOSX/Source data/Venet Fig 2b_mDC2s_def/._2022-04-28_Thu_17-03-20_GradientBoostClassifier_0
- Source data/Venet Fig 2b_mDC2s_def/summary_database.csv
- __MACOSX/Source data/Venet Fig 2b_mDC2s_def/._summary_database.csv
- Source data/Venet Fig 2b_mDC2s_def/2022-04-28_Thu_17-04-10_GradientBoostClassifier_8/
- __MACOSX/Source data/Venet Fig 2b_mDC2s_def/._2022-04-28_Thu_17-04-10_GradientBoostClassifier_8
- Source data/Venet Fig 2b_mDC2s_def/2022-04-28_Thu_17-03-58_GradientBoostClassifier_6/
- __MACOSX/Source data/Venet Fig 2b_mDC2s_def/._2022-04-28_Thu_17-03-58_GradientBoostClassifier_6
- Source data/Venet Fig 2b_mDC2s_def/2022-04-28_Thu_17-03-27_GradientBoostClassifier_1/
- __MACOSX/Source data/Venet Fig 2b_mDC2s_def/._2022-04-28_Thu_17-03-27_GradientBoostClassifier_1
- Source data/Venet Fig 2b_mDC2s_def/2022-04-28_Thu_17-04-04_GradientBoostClassifier_7/
- __MACOSX/Source data/Venet Fig 2b_mDC2s_def/._2022-04-28_Thu_17-04-04_GradientBoostClassifier_7
- Source data/Venet Fig 2b_mDC2s_def/Tracking_Build_accuracies.pdf
- __MACOSX/Source data/Venet Fig 2b_mDC2s_def/._Tracking_Build_accuracies.pdf
- Source data/Venet Fig 2b_mDC2s_def/2022-04-28_Thu_17-03-45_GradientBoostClassifier_4/
- __MACOSX/Source data/Venet Fig 2b_mDC2s_def/._2022-04-28_Thu_17-03-45_GradientBoostClassifier_4
- Source data/Venet Fig 2b_monos_def/2022-04-28_Thu_17-09-16_GradientBoostClassifier_3/
- __MACOSX/Source data/Venet Fig 2b_monos_def/._2022-04-28_Thu_17-09-16_GradientBoostClassifier_3
- Source data/Venet Fig 2b_monos_def/2022-04-28_Thu_17-09-25_GradientBoostClassifier_4/
- __MACOSX/Source data/Venet Fig 2b_monos_def/._2022-04-28_Thu_17-09-25_GradientBoostClassifier_4
- Source data/Venet Fig 2b_monos_def/Parameters_importance_Validation_mean.pdf
- __MACOSX/Source data/Venet Fig 2b_monos_def/._Parameters_importance_Validation_mean.pdf
- Source data/Venet Fig 2b_monos_def/Tracking_Validation_accuracies.pdf
- __MACOSX/Source data/Venet Fig 2b_monos_def/._Tracking_Validation_accuracies.pdf
- Source data/Venet Fig 2b_monos_def/2022-04-28_Thu_17-08-50_GradientBoostClassifier_0/
- __MACOSX/Source data/Venet Fig 2b_monos_def/._2022-04-28_Thu_17-08-50_GradientBoostClassifier_0
- Source data/Venet Fig 2b_monos_def/summary_database.csv
- __MACOSX/Source data/Venet Fig 2b_monos_def/._summary_database.csv
- Source data/Venet Fig 2b_monos_def/2022-04-28_Thu_17-09-07_GradientBoostClassifier_2/
- __MACOSX/Source data/Venet Fig 2b_monos_def/._2022-04-28_Thu_17-09-07_GradientBoostClassifier_2
- Source data/Venet Fig 2b_monos_def/2022-04-28_Thu_17-09-33_GradientBoostClassifier_5/
- __MACOSX/Source data/Venet Fig 2b_monos_def/._2022-04-28_Thu_17-09-33_GradientBoostClassifier_5
- Source data/Venet Fig 2b_monos_def/2022-04-28_Thu_17-09-58_GradientBoostClassifier_8/
- __MACOSX/Source data/Venet Fig 2b_monos_def/._2022-04-28_Thu_17-09-58_GradientBoostClassifier_8
- Source data/Venet Fig 2b_monos_def/2022-04-28_Thu_17-10-07_GradientBoostClassifier_9/
- __MACOSX/Source data/Venet Fig 2b_monos_def/._2022-04-28_Thu_17-10-07_GradientBoostClassifier_9
- Source data/Venet Fig 2b_monos_def/2022-04-28_Thu_17-08-59_GradientBoostClassifier_1/
- __MACOSX/Source data/Venet Fig 2b_monos_def/._2022-04-28_Thu_17-08-59_GradientBoostClassifier_1
- Source data/Venet Fig 2b_monos_def/2022-04-28_Thu_17-09-50_GradientBoostClassifier_7/
- __MACOSX/Source data/Venet Fig 2b_monos_def/._2022-04-28_Thu_17-09-50_GradientBoostClassifier_7
- Source data/Venet Fig 2b_monos_def/2022-04-28_Thu_17-09-42_GradientBoostClassifier_6/
- __MACOSX/Source data/Venet Fig 2b_monos_def/._2022-04-28_Thu_17-09-42_GradientBoostClassifier_6
- Source data/Venet Fig 2b_monos_def/Tracking_Build_accuracies.pdf
- __MACOSX/Source data/Venet Fig 2b_monos_def/._Tracking_Build_accuracies.pdf
- Source data/Venet Fig 2b_pDCs_def/2022-04-28_Thu_16-52-03_GradientBoostClassifier_2/
- __MACOSX/Source data/Venet Fig 2b_pDCs_def/._2022-04-28_Thu_16-52-03_GradientBoostClassifier_2
- Source data/Venet Fig 2b_pDCs_def/Parameters_importance_Validation_mean.pdf
- __MACOSX/Source data/Venet Fig 2b_pDCs_def/._Parameters_importance_Validation_mean.pdf
- Source data/Venet Fig 2b_pDCs_def/2022-04-28_Thu_16-52-11_GradientBoostClassifier_3/
- __MACOSX/Source data/Venet Fig 2b_pDCs_def/._2022-04-28_Thu_16-52-11_GradientBoostClassifier_3
- Source data/Venet Fig 2b_pDCs_def/Tracking_Validation_accuracies.pdf
- __MACOSX/Source data/Venet Fig 2b_pDCs_def/._Tracking_Validation_accuracies.pdf
- Source data/Venet Fig 2b_pDCs_def/.DS_Store
- __MACOSX/Source data/Venet Fig 2b_pDCs_def/._.DS_Store
- Source data/Venet Fig 2b_pDCs_def/2022-04-28_Thu_16-52-33_GradientBoostClassifier_6/
- __MACOSX/Source data/Venet Fig 2b_pDCs_def/._2022-04-28_Thu_16-52-33_GradientBoostClassifier_6
- Source data/Venet Fig 2b_pDCs_def/summary_database.csv
- __MACOSX/Source data/Venet Fig 2b_pDCs_def/._summary_database.csv
- Source data/Venet Fig 2b_pDCs_def/2022-04-28_Thu_16-52-41_GradientBoostClassifier_7/
- __MACOSX/Source data/Venet Fig 2b_pDCs_def/._2022-04-28_Thu_16-52-41_GradientBoostClassifier_7
- Source data/Venet Fig 2b_pDCs_def/2022-04-28_Thu_16-51-48_GradientBoostClassifier_0/
- __MACOSX/Source data/Venet Fig 2b_pDCs_def/._2022-04-28_Thu_16-51-48_GradientBoostClassifier_0
- Source data/Venet Fig 2b_pDCs_def/2022-04-28_Thu_16-51-55_GradientBoostClassifier_1/
- __MACOSX/Source data/Venet Fig 2b_pDCs_def/._2022-04-28_Thu_16-51-55_GradientBoostClassifier_1
- Source data/Venet Fig 2b_pDCs_def/2022-04-28_Thu_16-52-26_GradientBoostClassifier_5/
- __MACOSX/Source data/Venet Fig 2b_pDCs_def/._2022-04-28_Thu_16-52-26_GradientBoostClassifier_5
- Source data/Venet Fig 2b_pDCs_def/2022-04-28_Thu_16-52-50_GradientBoostClassifier_8/
- __MACOSX/Source data/Venet Fig 2b_pDCs_def/._2022-04-28_Thu_16-52-50_GradientBoostClassifier_8
- Source data/Venet Fig 2b_pDCs_def/2022-04-28_Thu_16-52-18_GradientBoostClassifier_4/
- __MACOSX/Source data/Venet Fig 2b_pDCs_def/._2022-04-28_Thu_16-52-18_GradientBoostClassifier_4
- Source data/Venet Fig 2b_pDCs_def/Tracking_Build_accuracies.pdf
- __MACOSX/Source data/Venet Fig 2b_pDCs_def/._Tracking_Build_accuracies.pdf
- Source data/Venet Fig 2b_pDCs_def/2022-04-28_Thu_16-52-57_GradientBoostClassifier_9/
- __MACOSX/Source data/Venet Fig 2b_pDCs_def/._2022-04-28_Thu_16-52-57_GradientBoostClassifier_9
- Source data/Venet Fig 2b_mDC1s_def/2022-04-28_Thu_16-59-36_GradientBoostClassifier_6/Confusion_matrix_Downsampling 7.pdf
- __MACOSX/Source data/Venet Fig 2b_mDC1s_def/2022-04-28_Thu_16-59-36_GradientBoostClassifier_6/._Confusion_matrix_Downsampling 7.pdf
- Source data/Venet Fig 2b_mDC1s_def/2022-04-28_Thu_16-59-36_GradientBoostClassifier_6/GradientBoostClassifier_6_Prediction_Downsampling_4.csv
- __MACOSX/Source data/Venet Fig 2b_mDC1s_def/2022-04-28_Thu_16-59-36_GradientBoostClassifier_6/._GradientBoostClassifier_6_Prediction_Downsampling_4.csv
- Source data/Venet Fig 2b_mDC1s_def/2022-04-28_Thu_16-59-36_GradientBoostClassifier_6/GradientBoostClassifier_6_Prediction_Downsampling_5.csv
- __MACOSX/Source data/Venet Fig 2b_mDC1s_def/2022-04-28_Thu_16-59-36_GradientBoostClassifier_6/._GradientBoostClassifier_6_Prediction_Downsampling_5.csv
- Source data/Venet Fig 2b_mDC1s_def/2022-04-28_Thu_16-59-36_GradientBoostClassifier_6/Confusion_matrix_Downsampling 6.pdf
- __MACOSX/Source data/Venet Fig 2b_mDC1s_def/2022-04-28_Thu_16-59-36_GradientBoostClassifier_6/._Confusion_matrix_Downsampling 6.pdf
- Source data/Venet Fig 2b_mDC1s_def/2022-04-28_Thu_16-59-36_GradientBoostClassifier_6/Confusion_matrix_Downsampling 4.pdf
- __MACOSX/Source data/Venet Fig 2b_mDC1s_def/2022-04-28_Thu_16-59-36_GradientBoostClassifier_6/._Confusion_matrix_Downsampling 4.pdf
- Source data/Venet Fig 2b_mDC1s_def/2022-04-28_Thu_16-59-36_GradientBoostClassifier_6/GradientBoostClassifier_6_Prediction_Downsampling_7.csv
- __MACOSX/Source data/Venet Fig 2b_mDC1s_def/2022-04-28_Thu_16-59-36_GradientBoostClassifier_6/._GradientBoostClassifier_6_Prediction_Downsampling_7.csv
- Source data/Venet Fig 2b_mDC1s_def/2022-04-28_Thu_16-59-36_GradientBoostClassifier_6/GradientBoostClassifier_6_Prediction_Downsampling_6.csv
- __MACOSX/Source data/Venet Fig 2b_mDC1s_def/2022-04-28_Thu_16-59-36_GradientBoostClassifier_6/._GradientBoostClassifier_6_Prediction_Downsampling_6.csv
- Source data/Venet Fig 2b_mDC1s_def/2022-04-28_Thu_16-59-36_GradientBoostClassifier_6/Confusion_matrix_Downsampling 5.pdf
- __MACOSX/Source data/Venet Fig 2b_mDC1s_def/2022-04-28_Thu_16-59-36_GradientBoostClassifier_6/._Confusion_matrix_Downsampling 5.pdf
- Source data/Venet Fig 2b_mDC1s_def/2022-04-28_Thu_16-59-36_GradientBoostClassifier_6/Confusion_matrix_Downsampling 1.pdf
- __MACOSX/Source data/Venet Fig 2b_mDC1s_def/2022-04-28_Thu_16-59-36_GradientBoostClassifier_6/._Confusion_matrix_Downsampling 1.pdf
- Source data/Venet Fig 2b_mDC1s_def/2022-04-28_Thu_16-59-36_GradientBoostClassifier_6/GradientBoostClassifier_6_Prediction_Downsampling_2.csv
- __MACOSX/Source data/Venet Fig 2b_mDC1s_def/2022-04-28_Thu_16-59-36_GradientBoostClassifier_6/._GradientBoostClassifier_6_Prediction_Downsampling_2.csv
- Source data/Venet Fig 2b_mDC1s_def/2022-04-28_Thu_16-59-36_GradientBoostClassifier_6/GradientBoostClassifier_6_Prediction_Downsampling_3.csv
- __MACOSX/Source data/Venet Fig 2b_mDC1s_def/2022-04-28_Thu_16-59-36_GradientBoostClassifier_6/._GradientBoostClassifier_6_Prediction_Downsampling_3.csv
- Source data/Venet Fig 2b_mDC1s_def/2022-04-28_Thu_16-59-36_GradientBoostClassifier_6/Confusion_matrix_Downsampling 0.pdf
- __MACOSX/Source data/Venet Fig 2b_mDC1s_def/2022-04-28_Thu_16-59-36_GradientBoostClassifier_6/._Confusion_matrix_Downsampling 0.pdf
- Source data/Venet Fig 2b_mDC1s_def/2022-04-28_Thu_16-59-36_GradientBoostClassifier_6/Confusion_matrix_Downsampling 2.pdf
- __MACOSX/Source data/Venet Fig 2b_mDC1s_def/2022-04-28_Thu_16-59-36_GradientBoostClassifier_6/._Confusion_matrix_Downsampling 2.pdf
- Source data/Venet Fig 2b_mDC1s_def/2022-04-28_Thu_16-59-36_GradientBoostClassifier_6/GradientBoostClassifier_6_Prediction_Downsampling_1.csv
- __MACOSX/Source data/Venet Fig 2b_mDC1s_def/2022-04-28_Thu_16-59-36_GradientBoostClassifier_6/._GradientBoostClassifier_6_Prediction_Downsampling_1.csv
- Source data/Venet Fig 2b_mDC1s_def/2022-04-28_Thu_16-59-36_GradientBoostClassifier_6/GradientBoostClassifier_6_Prediction_Downsampling_0.csv
- __MACOSX/Source data/Venet Fig 2b_mDC1s_def/2022-04-28_Thu_16-59-36_GradientBoostClassifier_6/._GradientBoostClassifier_6_Prediction_Downsampling_0.csv
- Source data/Venet Fig 2b_mDC1s_def/2022-04-28_Thu_16-59-36_GradientBoostClassifier_6/Confusion_matrix_Downsampling 3.pdf
- __MACOSX/Source data/Venet Fig 2b_mDC1s_def/2022-04-28_Thu_16-59-36_GradientBoostClassifier_6/._Confusion_matrix_Downsampling 3.pdf
- Source data/Venet Fig 2b_mDC1s_def/2022-04-28_Thu_16-59-36_GradientBoostClassifier_6/Confusion_matrix_pondarated Downsampling 1.pdf
- __MACOSX/Source data/Venet Fig 2b_mDC1s_def/2022-04-28_Thu_16-59-36_GradientBoostClassifier_6/._Confusion_matrix_pondarated Downsampling 1.pdf
- Source data/Venet Fig 2b_mDC1s_def/2022-04-28_Thu_16-59-36_GradientBoostClassifier_6/Confusion_matrix_pondarated Downsampling 0.pdf
- __MACOSX/Source data/Venet Fig 2b_mDC1s_def/2022-04-28_Thu_16-59-36_GradientBoostClassifier_6/._Confusion_matrix_pondarated Downsampling 0.pdf
- Source data/Venet Fig 2b_mDC1s_def/2022-04-28_Thu_16-59-36_GradientBoostClassifier_6/Confusion_matrix_pondarated Downsampling 2.pdf
- __MACOSX/Source data/Venet Fig 2b_mDC1s_def/2022-04-28_Thu_16-59-36_GradientBoostClassifier_6/._Confusion_matrix_pondarated Downsampling 2.pdf
- Source data/Venet Fig 2b_mDC1s_def/2022-04-28_Thu_16-59-36_GradientBoostClassifier_6/Confusion_matrix_pondarated Downsampling 3.pdf
- __MACOSX/Source data/Venet Fig 2b_mDC1s_def/2022-04-28_Thu_16-59-36_GradientBoostClassifier_6/._Confusion_matrix_pondarated Downsampling 3.pdf
- Source data/Venet Fig 2b_mDC1s_def/2022-04-28_Thu_16-59-36_GradientBoostClassifier_6/Confusion_matrix_pondarated Downsampling 7.pdf
- __MACOSX/Source data/Venet Fig 2b_mDC1s_def/2022-04-28_Thu_16-59-36_GradientBoostClassifier_6/._Confusion_matrix_pondarated Downsampling 7.pdf
- Source data/Venet Fig 2b_mDC1s_def/2022-04-28_Thu_16-59-36_GradientBoostClassifier_6/Confusion_matrix_pondarated Downsampling 6.pdf
- __MACOSX/Source data/Venet Fig 2b_mDC1s_def/2022-04-28_Thu_16-59-36_GradientBoostClassifier_6/._Confusion_matrix_pondarated Downsampling 6.pdf
- Source data/Venet Fig 2b_mDC1s_def/2022-04-28_Thu_16-59-36_GradientBoostClassifier_6/Confusion_matrix_pondarated Downsampling 4.pdf
- __MACOSX/Source data/Venet Fig 2b_mDC1s_def/2022-04-28_Thu_16-59-36_GradientBoostClassifier_6/._Confusion_matrix_pondarated Downsampling 4.pdf
- Source data/Venet Fig 2b_mDC1s_def/2022-04-28_Thu_16-59-36_GradientBoostClassifier_6/models/
- __MACOSX/Source data/Venet Fig 2b_mDC1s_def/2022-04-28_Thu_16-59-36_GradientBoostClassifier_6/._models
- Source data/Venet Fig 2b_mDC1s_def/2022-04-28_Thu_16-59-36_GradientBoostClassifier_6/Vote_Downsampling_9.csv
- __MACOSX/Source data/Venet Fig 2b_mDC1s_def/2022-04-28_Thu_16-59-36_GradientBoostClassifier_6/._Vote_Downsampling_9.csv
- Source data/Venet Fig 2b_mDC1s_def/2022-04-28_Thu_16-59-36_GradientBoostClassifier_6/Vote_Downsampling_8.csv
- __MACOSX/Source data/Venet Fig 2b_mDC1s_def/2022-04-28_Thu_16-59-36_GradientBoostClassifier_6/._Vote_Downsampling_8.csv
- Source data/Venet Fig 2b_mDC1s_def/2022-04-28_Thu_16-59-36_GradientBoostClassifier_6/Confusion_matrix_pondarated Downsampling 5.pdf
- __MACOSX/Source data/Venet Fig 2b_mDC1s_def/2022-04-28_Thu_16-59-36_GradientBoostClassifier_6/._Confusion_matrix_pondarated Downsampling 5.pdf
- Source data/Venet Fig 2b_mDC1s_def/2022-04-28_Thu_16-59-36_GradientBoostClassifier_6/Confusion_matrix_pondarated Downsampling 8.pdf
- __MACOSX/Source data/Venet Fig 2b_mDC1s_def/2022-04-28_Thu_16-59-36_GradientBoostClassifier_6/._Confusion_matrix_pondarated Downsampling 8.pdf
- Source data/Venet Fig 2b_mDC1s_def/2022-04-28_Thu_16-59-36_GradientBoostClassifier_6/Vote_Downsampling_5.csv
- __MACOSX/Source data/Venet Fig 2b_mDC1s_def/2022-04-28_Thu_16-59-36_GradientBoostClassifier_6/._Vote_Downsampling_5.csv
- Source data/Venet Fig 2b_mDC1s_def/2022-04-28_Thu_16-59-36_GradientBoostClassifier_6/Vote_Downsampling_4.csv
- __MACOSX/Source data/Venet Fig 2b_mDC1s_def/2022-04-28_Thu_16-59-36_GradientBoostClassifier_6/._Vote_Downsampling_4.csv
- Source data/Venet Fig 2b_mDC1s_def/2022-04-28_Thu_16-59-36_GradientBoostClassifier_6/Confusion_matrix_pondarated Downsampling 9.pdf
- __MACOSX/Source data/Venet Fig 2b_mDC1s_def/2022-04-28_Thu_16-59-36_GradientBoostClassifier_6/._Confusion_matrix_pondarated Downsampling 9.pdf
- Source data/Venet Fig 2b_mDC1s_def/2022-04-28_Thu_16-59-36_GradientBoostClassifier_6/Vote_Downsampling_6.csv
- __MACOSX/Source data/Venet Fig 2b_mDC1s_def/2022-04-28_Thu_16-59-36_GradientBoostClassifier_6/._Vote_Downsampling_6.csv
- Source data/Venet Fig 2b_mDC1s_def/2022-04-28_Thu_16-59-36_GradientBoostClassifier_6/Vote_Downsampling_7.csv
- __MACOSX/Source data/Venet Fig 2b_mDC1s_def/2022-04-28_Thu_16-59-36_GradientBoostClassifier_6/._Vote_Downsampling_7.csv
- Source data/Venet Fig 2b_mDC1s_def/2022-04-28_Thu_16-59-36_GradientBoostClassifier_6/Vote_Downsampling_3.csv
- __MACOSX/Source data/Venet Fig 2b_mDC1s_def/2022-04-28_Thu_16-59-36_GradientBoostClassifier_6/._Vote_Downsampling_3.csv
- Source data/Venet Fig 2b_mDC1s_def/2022-04-28_Thu_16-59-36_GradientBoostClassifier_6/Vote_Downsampling_2.csv
- __MACOSX/Source data/Venet Fig 2b_mDC1s_def/2022-04-28_Thu_16-59-36_GradientBoostClassifier_6/._Vote_Downsampling_2.csv
- Source data/Venet Fig 2b_mDC1s_def/2022-04-28_Thu_16-59-36_GradientBoostClassifier_6/Vote_Downsampling_0.csv
- __MACOSX/Source data/Venet Fig 2b_mDC1s_def/2022-04-28_Thu_16-59-36_GradientBoostClassifier_6/._Vote_Downsampling_0.csv
- Source data/Venet Fig 2b_mDC1s_def/2022-04-28_Thu_16-59-36_GradientBoostClassifier_6/Vote_Downsampling_1.csv
- __MACOSX/Source data/Venet Fig 2b_mDC1s_def/2022-04-28_Thu_16-59-36_GradientBoostClassifier_6/._Vote_Downsampling_1.csv
- Source data/Venet Fig 2b_mDC1s_def/2022-04-28_Thu_16-59-36_GradientBoostClassifier_6/graphs/
- __MACOSX/Source data/Venet Fig 2b_mDC1s_def/2022-04-28_Thu_16-59-36_GradientBoostClassifier_6/._graphs
- Source data/Venet Fig 2b_mDC1s_def/2022-04-28_Thu_16-59-36_GradientBoostClassifier_6/Confusion_matrix_Downsampling 8.pdf
- __MACOSX/Source data/Venet Fig 2b_mDC1s_def/2022-04-28_Thu_16-59-36_GradientBoostClassifier_6/._Confusion_matrix_Downsampling 8.pdf
- Source data/Venet Fig 2b_mDC1s_def/2022-04-28_Thu_16-59-36_GradientBoostClassifier_6/GradientBoostClassifier_6.csv
- __MACOSX/Source data/Venet Fig 2b_mDC1s_def/2022-04-28_Thu_16-59-36_GradientBoostClassifier_6/._GradientBoostClassifier_6.csv
- Source data/Venet Fig 2b_mDC1s_def/2022-04-28_Thu_16-59-36_GradientBoostClassifier_6/Confusion_matrix_Downsampling 9.pdf
- __MACOSX/Source data/Venet Fig 2b_mDC1s_def/2022-04-28_Thu_16-59-36_GradientBoostClassifier_6/._Confusion_matrix_Downsampling 9.pdf
- Source data/Venet Fig 2b_mDC1s_def/2022-04-28_Thu_16-59-36_GradientBoostClassifier_6/GradientBoostClassifier_6_Prediction_Downsampling_8.csv
- __MACOSX/Source data/Venet Fig 2b_mDC1s_def/2022-04-28_Thu_16-59-36_GradientBoostClassifier_6/._GradientBoostClassifier_6_Prediction_Downsampling_8.csv
- Source data/Venet Fig 2b_mDC1s_def/2022-04-28_Thu_16-59-36_GradientBoostClassifier_6/GradientBoostClassifier_6_Prediction_Downsampling_9.csv
- __MACOSX/Source data/Venet Fig 2b_mDC1s_def/2022-04-28_Thu_16-59-36_GradientBoostClassifier_6/._GradientBoostClassifier_6_Prediction_Downsampling_9.csv
- Source data/Venet Fig 2b_mDC1s_def/2022-04-28_Thu_16-59-04_GradientBoostClassifier_2/Confusion_matrix_Downsampling 7.pdf
- __MACOSX/Source data/Venet Fig 2b_mDC1s_def/2022-04-28_Thu_16-59-04_GradientBoostClassifier_2/._Confusion_matrix_Downsampling 7.pdf
- Source data/Venet Fig 2b_mDC1s_def/2022-04-28_Thu_16-59-04_GradientBoostClassifier_2/Confusion_matrix_Downsampling 6.pdf
- __MACOSX/Source data/Venet Fig 2b_mDC1s_def/2022-04-28_Thu_16-59-04_GradientBoostClassifier_2/._Confusion_matrix_Downsampling 6.pdf
- Source data/Venet Fig 2b_mDC1s_def/2022-04-28_Thu_16-59-04_GradientBoostClassifier_2/Confusion_matrix_Downsampling 4.pdf
- __MACOSX/Source data/Venet Fig 2b_mDC1s_def/2022-04-28_Thu_16-59-04_GradientBoostClassifier_2/._Confusion_matrix_Downsampling 4.pdf
- Source data/Venet Fig 2b_mDC1s_def/2022-04-28_Thu_16-59-04_GradientBoostClassifier_2/Confusion_matrix_Downsampling 5.pdf
- __MACOSX/Source data/Venet Fig 2b_mDC1s_def/2022-04-28_Thu_16-59-04_GradientBoostClassifier_2/._Confusion_matrix_Downsampling 5.pdf
- Source data/Venet Fig 2b_mDC1s_def/2022-04-28_Thu_16-59-04_GradientBoostClassifier_2/Confusion_matrix_Downsampling 1.pdf
- __MACOSX/Source data/Venet Fig 2b_mDC1s_def/2022-04-28_Thu_16-59-04_GradientBoostClassifier_2/._Confusion_matrix_Downsampling 1.pdf
- Source data/Venet Fig 2b_mDC1s_def/2022-04-28_Thu_16-59-04_GradientBoostClassifier_2/Confusion_matrix_Downsampling 0.pdf
- __MACOSX/Source data/Venet Fig 2b_mDC1s_def/2022-04-28_Thu_16-59-04_GradientBoostClassifier_2/._Confusion_matrix_Downsampling 0.pdf
- Source data/Venet Fig 2b_mDC1s_def/2022-04-28_Thu_16-59-04_GradientBoostClassifier_2/Confusion_matrix_Downsampling 2.pdf
- __MACOSX/Source data/Venet Fig 2b_mDC1s_def/2022-04-28_Thu_16-59-04_GradientBoostClassifier_2/._Confusion_matrix_Downsampling 2.pdf
- Source data/Venet Fig 2b_mDC1s_def/2022-04-28_Thu_16-59-04_GradientBoostClassifier_2/GradientBoostClassifier_2_Prediction_Downsampling_8.csv
- __MACOSX/Source data/Venet Fig 2b_mDC1s_def/2022-04-28_Thu_16-59-04_GradientBoostClassifier_2/._GradientBoostClassifier_2_Prediction_Downsampling_8.csv
- Source data/Venet Fig 2b_mDC1s_def/2022-04-28_Thu_16-59-04_GradientBoostClassifier_2/GradientBoostClassifier_2_Prediction_Downsampling_9.csv
- __MACOSX/Source data/Venet Fig 2b_mDC1s_def/2022-04-28_Thu_16-59-04_GradientBoostClassifier_2/._GradientBoostClassifier_2_Prediction_Downsampling_9.csv
- Source data/Venet Fig 2b_mDC1s_def/2022-04-28_Thu_16-59-04_GradientBoostClassifier_2/Confusion_matrix_Downsampling 3.pdf
- __MACOSX/Source data/Venet Fig 2b_mDC1s_def/2022-04-28_Thu_16-59-04_GradientBoostClassifier_2/._Confusion_matrix_Downsampling 3.pdf
- Source data/Venet Fig 2b_mDC1s_def/2022-04-28_Thu_16-59-04_GradientBoostClassifier_2/Confusion_matrix_pondarated Downsampling 1.pdf
- __MACOSX/Source data/Venet Fig 2b_mDC1s_def/2022-04-28_Thu_16-59-04_GradientBoostClassifier_2/._Confusion_matrix_pondarated Downsampling 1.pdf
- Source data/Venet Fig 2b_mDC1s_def/2022-04-28_Thu_16-59-04_GradientBoostClassifier_2/Confusion_matrix_pondarated Downsampling 0.pdf
- __MACOSX/Source data/Venet Fig 2b_mDC1s_def/2022-04-28_Thu_16-59-04_GradientBoostClassifier_2/._Confusion_matrix_pondarated Downsampling 0.pdf
- Source data/Venet Fig 2b_mDC1s_def/2022-04-28_Thu_16-59-04_GradientBoostClassifier_2/Confusion_matrix_pondarated Downsampling 2.pdf
- __MACOSX/Source data/Venet Fig 2b_mDC1s_def/2022-04-28_Thu_16-59-04_GradientBoostClassifier_2/._Confusion_matrix_pondarated Downsampling 2.pdf
- Source data/Venet Fig 2b_mDC1s_def/2022-04-28_Thu_16-59-04_GradientBoostClassifier_2/Confusion_matrix_pondarated Downsampling 3.pdf
- __MACOSX/Source data/Venet Fig 2b_mDC1s_def/2022-04-28_Thu_16-59-04_GradientBoostClassifier_2/._Confusion_matrix_pondarated Downsampling 3.pdf
- Source data/Venet Fig 2b_mDC1s_def/2022-04-28_Thu_16-59-04_GradientBoostClassifier_2/Confusion_matrix_pondarated Downsampling 7.pdf
- __MACOSX/Source data/Venet Fig 2b_mDC1s_def/2022-04-28_Thu_16-59-04_GradientBoostClassifier_2/._Confusion_matrix_pondarated Downsampling 7.pdf
- Source data/Venet Fig 2b_mDC1s_def/2022-04-28_Thu_16-59-04_GradientBoostClassifier_2/Confusion_matrix_pondarated Downsampling 6.pdf
- __MACOSX/Source data/Venet Fig 2b_mDC1s_def/2022-04-28_Thu_16-59-04_GradientBoostClassifier_2/._Confusion_matrix_pondarated Downsampling 6.pdf
- Source data/Venet Fig 2b_mDC1s_def/2022-04-28_Thu_16-59-04_GradientBoostClassifier_2/Confusion_matrix_pondarated Downsampling 4.pdf
- __MACOSX/Source data/Venet Fig 2b_mDC1s_def/2022-04-28_Thu_16-59-04_GradientBoostClassifier_2/._Confusion_matrix_pondarated Downsampling 4.pdf
- Source data/Venet Fig 2b_mDC1s_def/2022-04-28_Thu_16-59-04_GradientBoostClassifier_2/models/
- __MACOSX/Source data/Venet Fig 2b_mDC1s_def/2022-04-28_Thu_16-59-04_GradientBoostClassifier_2/._models
- Source data/Venet Fig 2b_mDC1s_def/2022-04-28_Thu_16-59-04_GradientBoostClassifier_2/Vote_Downsampling_9.csv
- __MACOSX/Source data/Venet Fig 2b_mDC1s_def/2022-04-28_Thu_16-59-04_GradientBoostClassifier_2/._Vote_Downsampling_9.csv
- Source data/Venet Fig 2b_mDC1s_def/2022-04-28_Thu_16-59-04_GradientBoostClassifier_2/Vote_Downsampling_8.csv
- __MACOSX/Source data/Venet Fig 2b_mDC1s_def/2022-04-28_Thu_16-59-04_GradientBoostClassifier_2/._Vote_Downsampling_8.csv
- Source data/Venet Fig 2b_mDC1s_def/2022-04-28_Thu_16-59-04_GradientBoostClassifier_2/Confusion_matrix_pondarated Downsampling 5.pdf
- __MACOSX/Source data/Venet Fig 2b_mDC1s_def/2022-04-28_Thu_16-59-04_GradientBoostClassifier_2/._Confusion_matrix_pondarated Downsampling 5.pdf
- Source data/Venet Fig 2b_mDC1s_def/2022-04-28_Thu_16-59-04_GradientBoostClassifier_2/Confusion_matrix_pondarated Downsampling 8.pdf
- __MACOSX/Source data/Venet Fig 2b_mDC1s_def/2022-04-28_Thu_16-59-04_GradientBoostClassifier_2/._Confusion_matrix_pondarated Downsampling 8.pdf
- Source data/Venet Fig 2b_mDC1s_def/2022-04-28_Thu_16-59-04_GradientBoostClassifier_2/Vote_Downsampling_5.csv
- __MACOSX/Source data/Venet Fig 2b_mDC1s_def/2022-04-28_Thu_16-59-04_GradientBoostClassifier_2/._Vote_Downsampling_5.csv
- Source data/Venet Fig 2b_mDC1s_def/2022-04-28_Thu_16-59-04_GradientBoostClassifier_2/Vote_Downsampling_4.csv
- __MACOSX/Source data/Venet Fig 2b_mDC1s_def/2022-04-28_Thu_16-59-04_GradientBoostClassifier_2/._Vote_Downsampling_4.csv
- Source data/Venet Fig 2b_mDC1s_def/2022-04-28_Thu_16-59-04_GradientBoostClassifier_2/Confusion_matrix_pondarated Downsampling 9.pdf
- __MACOSX/Source data/Venet Fig 2b_mDC1s_def/2022-04-28_Thu_16-59-04_GradientBoostClassifier_2/._Confusion_matrix_pondarated Downsampling 9.pdf
- Source data/Venet Fig 2b_mDC1s_def/2022-04-28_Thu_16-59-04_GradientBoostClassifier_2/Vote_Downsampling_6.csv
- __MACOSX/Source data/Venet Fig 2b_mDC1s_def/2022-04-28_Thu_16-59-04_GradientBoostClassifier_2/._Vote_Downsampling_6.csv
- Source data/Venet Fig 2b_mDC1s_def/2022-04-28_Thu_16-59-04_GradientBoostClassifier_2/Vote_Downsampling_7.csv
- __MACOSX/Source data/Venet Fig 2b_mDC1s_def/2022-04-28_Thu_16-59-04_GradientBoostClassifier_2/._Vote_Downsampling_7.csv
- Source data/Venet Fig 2b_mDC1s_def/2022-04-28_Thu_16-59-04_GradientBoostClassifier_2/Vote_Downsampling_3.csv
- __MACOSX/Source data/Venet Fig 2b_mDC1s_def/2022-04-28_Thu_16-59-04_GradientBoostClassifier_2/._Vote_Downsampling_3.csv
- Source data/Venet Fig 2b_mDC1s_def/2022-04-28_Thu_16-59-04_GradientBoostClassifier_2/Vote_Downsampling_2.csv
- __MACOSX/Source data/Venet Fig 2b_mDC1s_def/2022-04-28_Thu_16-59-04_GradientBoostClassifier_2/._Vote_Downsampling_2.csv
- Source data/Venet Fig 2b_mDC1s_def/2022-04-28_Thu_16-59-04_GradientBoostClassifier_2/Vote_Downsampling_0.csv
- __MACOSX/Source data/Venet Fig 2b_mDC1s_def/2022-04-28_Thu_16-59-04_GradientBoostClassifier_2/._Vote_Downsampling_0.csv
- Source data/Venet Fig 2b_mDC1s_def/2022-04-28_Thu_16-59-04_GradientBoostClassifier_2/Vote_Downsampling_1.csv
- __MACOSX/Source data/Venet Fig 2b_mDC1s_def/2022-04-28_Thu_16-59-04_GradientBoostClassifier_2/._Vote_Downsampling_1.csv
- Source data/Venet Fig 2b_mDC1s_def/2022-04-28_Thu_16-59-04_GradientBoostClassifier_2/GradientBoostClassifier_2_Prediction_Downsampling_4.csv
[truncated: 9,700 more entries]
