# Supplementary material for: Severe COVID-19 patients have impaired plasmacytoid dendritic cell-mediated control of SARS-CoV-2
Source: Nat Commun. 2023 Feb 8;14:694. doi: 10.1038/s41467-023-36140-9 (PMC9907212; doi:10.1038/s41467-023-36140-9)
Supplement: Supplementary file 4 — Source Data [file 41467_2023_36140_MOESM4_ESM.zip › Source data/Venet Main Fig 4.xlsx]

## Sheet: Fig 4a qPCR
	mxA	mxA	mxA	mxA	mxA	mxA	mxA	mxA	mxA	mxA	isg15	isg15	isg15	isg15	isg15	isg15	isg15	isg15	isg15	ifnl	ifnl	ifnl	ifnl	ifnl	ifnl	il6	il6	il6	il6	il6	il6	il6	il6	il6	tnfa	tnfa	tnfa	tnfa	tnfa	tnfa	tnfa	tnfa	tnfa	tnfa
A549 no pDC -	1	1	1	1	1	1	1		1		1	1	1	1	1	1	1		1		1	1	1	1		1	1	1	1	1	1	1		1	1	1	1	1	1	1	1		1
A549 no pDC +	1.43	1.81	0.97	0.8	0.9	1.09	0.8		0.88		0.8	0.91	0.76	0.97	0.83	0.92	0.49		0.87		1.37	6.46	6.65	49.07		42.28	10	14.78	4.02	1.92	1.86	6.34		22.84	1.27	1.49	0.58	0.74	1.02	4.89	1.17		4.75
A549 pDC -	4.08	1.43	2.11	3.97	1.63	1.44	1.62		4.45		1.25	1.3	0.66	1.64	1.08	0.87	0.87		1.55		4.35	1.76	1.51	0		1	1	1	1	1	1	1		1	2.15	0.32	3.51	0.55	0.96	4.43	2.08		1.96
A549 pDC +	355.81	789.58	75.61	239.23	1717.31	1387.86	851.84		1449.76		202.16	422.09	14.03	28.06	262.57	300.89	311.22		291.35		2733.89	8635.1	15201.2	41772.3		110.81	127.42	5.08	10.71	58.4	97.09	23.8		40.93	368.3	221.13	8.47	6.88	108.02	1136.59	326.78		520.76
Calu no pDC -					1	1		1							1	1		1				1	1		1					1	1		1						1	1		1
Calu no pDC +					13.02	34.09		54.75							4.02	6.91		10.42				38.9	144.06		76.03					1.87	2.48		6.56						1.07	1.91		2.38
Calu pDC -					1.42	0.74		1.22							1.28	0.8		1.04				1.11	1.14		0.62					1	1		1						0.91	0.87		1.55
Calu pDC +					222.28	143.55		222.89							80.38	58.36		64.86				1278.93	1277.54		410.34					8.02	9.85		14.35						3.02	3.66		6.43
Huh no pDC -	1	1	1		1	1	1				1	1	1		1	1	1				1	1	1	1		1	1	1		1	1	1			1	1	1		1	1	1
Huh no pDC +	0.76	0.62	1.36		0.52	1.09	1.1				0.69	0.55	1.79		0.69	1.22	1.76				0.08	1.83	4.24	20.15		5.24	0.72	1.44		1.3	2.74	5.06			1.85	0.64	3.4		1	2.89	4.79
Huh pDC -	3.33	0.74	1.12		1.18	1.47	2.14				1.29	0.84	1.08		1.09	1.42	1.63				0.2	0.56	1.1	0		1	1	1		1	1	1			2.27	0.34	1.65		1.11	3.06	1.81
Huh pDC +	1194.79	331.45	518.24		987.27	811.38	771.99				8.89	130.68	313.63		402.68	365.08	475.33				230.33	14936.8	14631.8	9357.92		110.06	35.18	12.52		57.98	80.57	18.62			196.48	5.74	5.28		114.18	172.8	125.49
293 no pDC -	1	1	1		1	1					1	1	1		1	1				1	1	1	1			1	1	1		1	1				1	1	1		1	1
293 no pDC +	0.28	1.94	1.41		1.13	1.09					0.73	0.73	1.05		0.97	1.01				2.41	1.03	6.54	1.41			3.84	2.07	3.2		3.07	2.58				0.94	1.26	0.69		0.21	0.65
293 pDC -	7.52	23.53	12.02		1.46	0.84					1.01	0.92	1.09		0.85	0.59				4.89	3.67	1.56	0.69			1	1	1		1	1				4.38	3.39	2		0.7	0.94
293 pDC +	361.53	666.01	2694.6		75.42	34.25					15.91	18.37	7.09		37.75	26.43				472.53	202.29	1792.54	108.82			42.08	26.63	32.22		14.52	50.24				5.91	17.6	3.43		2.35	1.05

## Sheet: Fig 4b ELISA IFNlambda 
calu -	calu +	calu SN	calu no pDC	A549 -	A549 +	A549 SN	A549 no pDC	H358 -	H358 +	H358 SN	H358 no pDC	Huh -	Huh +	Huh SN	Huh no pDC	IMQ	influenza
				0	15700	0	0	0	1700	0	0	0	17800	0	0
					13800				1220				18200
				0	18600	0	0	0	9250	0	491	0	13000	0	416	509
					14800				7670				9760
				0	1680	0	0	0	2830	0	0	0		0	0
0	3090	0	0
0	1940	0	0	0		0	0	0	5250	0	0	0	8970	0	0
0	4400	0	591	0	4620	0	0										654
	4390				6340
				0	3980
				0		0
				0	2230	0
					12900	1140											992
				0	13900	1310
0	3730	0		0		0
0	13000	0		0	5050	0											1530
	12800
				0	8600	875
0				0	4530	0										871
	6320	0			17200	0										4530
	2310				5200
0	1930	0		0	4420	0											1820
	5550				4800	0
0	5000	0		0	4220	497											531
0	4180					394											7350
	4730					0
	14500				9310												2290
0	20600	1170		0	10100	1200											2380

## Sheet: Fig 4c ELISA TNFa
calu -	calu +	calu SN	calu no pDC	A549 -	A549 +	A549 SN	A549 no pDC	H358 -	H358 +	H358 SN	H358 no pDC	Huh -	Huh +	Huh SN	Huh no pDC	IMQ
				0	1692.27	0	0	1.91	529.69	0	0	0	1726.03	0	0	1291.69
				0	585.91	0	0	0	573.96	0	0	0	506.45	0	0	731.63
				0	242.19	0	0	0	415.29	0	0	0		0	0	971.91
0	248.58	0	0	0		0	0	0	695.56	0	0	0	1131.8	0	0	998.64
0	422.38	0	0

## Sheet: Fig 4d IFNa TNFa pDC
	IFNa+ TNFa-	IFNa+ TNFa-	IFNa+ TNFa-	IFNa+ TNFa-	IFNa+ TNFa-	IFNa+ TNFa+	IFNa+ TNFa+	IFNa+ TNFa+	IFNa+ TNFa+	IFNa+ TNFa+	IFNa- TNFa+	IFNa- TNFa+	IFNa- TNFa+	IFNa- TNFa+	IFNa- TNFa+
A549 -	0	0	0	0.028		0	0	0	0		0.065	0	0	0.03
A549 +	12.4	7.93	24.4	14.3		12.6	12.6	9.77	22.7		2.41	4.27	0.97	3.97
SN A549		1.14	5.62	2.42		0.81	2.37	2.17			0.37	1.19	0.86
calu -		0		0	0	0		0	0			0.55		0.04	0.01
calu +		8.04		15.3	12.7	2.26		5.75	8.77			0.4		0.4	0.32
SN calu		0.063		0.22	0.24	0.086		0.33	0.35		0.11		0.25	0.47
influenza			3.89	11.7	11.1	3.45	6.91	8.57			7.87	7.69	6.75
pIC R848	0.033	0.053	0.2	0.023	0.009	0.022	0.023	0.067	0	0	2.22	2.58	2.04	1.82	0.27
IMQ		0	0.016	0.01		0	0	0			1.21	0.88	1.15
medium	0	0	0	0.032	0.017	0	0	0	0	0	1.63	0	1.53	0.06	0.02

## Sheet: Fig 4e IFNa+ IFNl total pDC
	IFNa+ IFNl-	IFNa+ IFNl-	IFNa+ IFNl-	IFNa+ IFNl-	IFNa+ IFNl+	IFNa+ IFNl+	IFNa+ IFNl+	IFNa+ IFNl+	IFNa- IFN+	IFNa- IFN+	IFNa- IFN+	IFNa- IFN+
A549 -	0	0.02	0		0	0	0		0.05	0.02	0
A549 +	13.6	20.7	8.73		9.74	18.5	12.6		0.32	0.03	0.18
SN A549	0.8	2.79	2.35	5.45	0.54	1.95	1.98	3.11	0.01	0	0.75	0.01
calu -	0	0	0	0	0	0	0	0	0.1	0	0	0.01
calu +	5.76	14.8	4.69	15.2	2.83	5.82	2.79	7.23	0.09	0.01	0.099	0.01
SN calu	0.09	0.35	0.32		0.01	0.13	0.015		0.09	0	0.15
influenza		16.6	5.99	18.8		1.43	0.6	2.27		0	2.01	0
pIC R848	0.02	0	0.53	0.25	0.01	0	0.022	0	1.25	0	0.9	0
IMQ	0.01	0.03	0.037	0.04	0	0.02	0.056	0	0.1	0.02	8.31	0.01
medium	0	0	0.065	0	0	0	0	0	0.96	0	0	0

## Sheet: Fig 4f RFP GFP cells
	in RFP- cells	in RFP- cells	in RFP- cells	in RFP- cells	in RFP- cells	in RFP+ cells	in RFP+ cells	in RFP+ cells	in RFP+ cells	in RFP+ cells
no pDC - Ab	10.37	9.25	12.01	9.96	15.45	9.4	10.31	12.07	8.93	10.83
no pDC + Ab	10.65	10.52	8.2	12.25	16.35	11.29	11.37	9.04	12.67	9.8
pDC - Ab	9.08	6.61	9.38	8.69	13.23	3.16	2.14	2.9	3.85	4.87
pDC + Ab	11.73	8.96	13.69	12.67	17.19	8.94	8.67	8.81	6.59	9.7
