# Supplementary material for: Severe COVID-19 patients have impaired plasmacytoid dendritic cell-mediated control of SARS-CoV-2
Source: Nat Commun. 2023 Feb 8;14:694. doi: 10.1038/s41467-023-36140-9 (PMC9907212; doi:10.1038/s41467-023-36140-9)
Supplement: Supplementary file 4 — Source Data [file 41467_2023_36140_MOESM4_ESM.zip › Source data/Venet Suppl Fig. 4.xlsx]

## Sheet: Fig S4a Ifna+ IL29+
	CD2-	CD2-	CD2-	CD2-	CD2+	CD2+	CD2+	CD2+
medium	0	0	0	0.065638	0	0	0	0
IMQ	0	0.030666	0.03512	0	0.01267	0	0	0
pIC R848	0.018297	0	0.23598	0.11076	0	0	0.00874	0.03285
influenza		13.63	16.73	5.25		2.85	1.89	0.42
SN calu	0.09	0.26	0.39	0.09	0	0.08	0.06	0
calu +	5.59	11.75	13.62	4.67	0.14	2.65	1.65	0.3
calu -	0	0	0	0	0	0	0	0
SN A549	0.74	2.03		2.06	0.05	0.68	0.63	0.13
A549 +	12.91	17.25		9.37	0.56	3.22	2.24	0.68
A549 -	0	0.02		0	0	0	0	0

## Sheet: Fig S4a IL29+ pDC
	CD2-	CD2-	CD2-	CD2-	CD2+	CD2+	CD2+	CD2+
medium	0.92904	0	0	0	0.020726	0	0	0
IMQ	0.088412	0.015333	0	1.9044	0.01267	0	0.0115	0.11234
pIC R848	1.10745	0	0	0.011076	0.142912	0	0	0.03285
influenza		0	0	0.33		0	0	0.05
SN calu	0.08	0	0.01	0	0	0	0	0
calu +	0.08	0.01	0.01	0	0.01	0	0	0
calu -	0.09	0	0	0.04	0.01	0	0	0
SN A549	0.01	0		0.03	0	0		0
A549 +	0.3	0.03		0.03	0.01	0		0
A549 -	0.05	0.02		0	0	0		0

## Sheet: Fig S4b Elisa IFNa
A549 - 4h	A549 + 4h	A549 + TW 4h	IMQ TW 4h	pR 4h	IMQ 4h	Flu 4h	Medium 4h	A549 - 18h	A549 + 18h	A549 + TW 18h	IMQ TW 18h	pR 18h	IMQ 18h	Flu 18h	Medium 18h	A549 - 30h	A549 + 30h	A549 + TW 30h	IMQ TW 30h	pR 30h	IMQ 30h	Flu 30h	Medium 30h
								0	12620.7			100.52
0	0			230.18				0	119227			91.96
			171.42	637.89	394.66	495.44	0				425.18	281.68	62.99	17833.4	0				218	677.42	306.21	16361.8	18.32
0	0	0	75.83	281.48	0	546.29	0	0	46916.2	43.36	133.58	0	205.04		0	0	43763.1	0	224.2	338.04	0	16983	0
0	772.96	0	306.15	208.28	191.44	2880.7	0	22.97	78798.7	0	1111.02	1310.64	548.76	47242.5	0	16.84	64595.8	25.8	294.16	124.91	229.61	16117.8	50.87
0	0	0	187.32	1028.32	1094.03	1527.61	16.04	0	6733.34	0				25399.5	25.46	0	9318.31	19.38				5627.18	26.92

## Sheet: Fig S4c IFNa+ total
	P1 PD-L1+	P1 PD-L1+	P1 PD-L1+	P1 PD-L1+	P1 PD-L1+	P1 PD-L1+	P1 PD-L1+	P2 PD-L1+ CD80+	P2 PD-L1+ CD80+	P2 PD-L1+ CD80+	P2 PD-L1+ CD80+	P2 PD-L1+ CD80+	P2 PD-L1+ CD80+	P2 PD-L1+ CD80+	P3 CD80+	P3 CD80+	P3 CD80+	P3 CD80+	P3 CD80+	P3 CD80+	P3 CD80+	DN	DN	DN	DN	DN	DN	DN
Medium 30h				0	0	0	0				0	0	0	0				0	0	0	0				0.1	0	0	0
Flu 30h				3.1293	1.8002	0.5931	0.5494				0.54609	0.31956	0.037128	0.07865				0.024882	0.039984	0	0				0.05	0.12	0	0
IMQ 30h				0	0	0					0	0	0					0	0	0					0	0.03	0
pR 30h				0	0	0					0	0	0					0	0	0					0	0	0
IMQ TW 30h				0.03	0	0					0	0	0					0	0	0					0	0	0
A549 + TW 30h					0	0	0.093					0	0	0					0	0	0					0	0	0
A549 + 30h					4.0441	4.6312	0.6696					0.420072	0.226993	0.073032					0.183996	0.018864	0.012232					1.315	1.286	0.085
A549 - 30h				0	0	0	0				0	0	0	0				0	0	0	0				0	0	0	0
Medium 18h				0	0	0	0				0	0	0	0				0	0	0	0				0.13	0	0	0.045
Flu 18h				4.8106	2.3312	1.6081	1.8085				1.33047	0.299	0.36224	0.207034				0.035483	0	0	0				0.142	0.12	0.12	0.335
IMQ 18h				0.028	0	0.017					0	0	0					0	0	0					0	0	0
pR 18h	0	0	0	0.012	0	0		0	0	0	0	0	0		0	0	0	0	0	0		0	0	0	0	0	0
IMQ TW 18h				0	0.064	0					0.024	0	0					0	0	0					0	0	0
A549 + TW 18h					0.3446	0	0					0.02646	0	0					0.02672	0	0					0.212	0	0
A549 + 18h	7.4883		16.6142		17.018	8.9357	5.329	0.337635		4.1583		1.77332	1.15176	0.277992	0.158862		0.11685		0.32512	0.348796	0.14972	5.436		0.216		2.286	2.112	1.029
A549 - 18h	0	0	0	0	0	0	0	0	0.034	0	0	0	0	0	0	0	0	0	0	0	0	0	0	0	0	0.061	0	0
Medium 4h				0	0	0	0				0	0	0	0				0	0	0	0				0	0	0	0
Flu 4h				0.3977	0.3436	1.4134	2.4338				0.024805	0.014883	0.042104	0.256875				0.03731	0.029887	0.055954	0.09075				1.628	0.852	1.344	1.088
IMQ 4h				0.077	0	0	0.121				0	0	0	0.02				0	0	0	0				0.011	0.011	0	0.04
pR 4h		0.0365	0.012	0.057	0	0	0.082		0	0	0	0	0	0		0	0	0	0	0	0		0.103	0	0.038	0.01	0.021	0
IMQ TW 4h			0	0.0268	0.0315	0.013	0.268			0	0	0	0	0			0	0	0	0	0			0	0.12	0.205	0	0.302
A549 + TW 4h			0		0	0	0			0		0	0	0			0		0	0	0			0		0	0	0
A549 + 4h			0.014		0	0	0			0		0	0	0			0		0	0	0			0		0.015	0	0
A549 - 4h		0	0	0	0	0	0		0	0	0	0	0	0		0	0	0	0	0	0		0	0	0	0	0	0

## Sheet: Fig S4c TNFa+ total
	P1 PD-L1+	P1 PD-L1+	P1 PD-L1+	P1 PD-L1+	P1 PD-L1+	P1 PD-L1+	P1 PD-L1+	P2 PD-L1+ CD80+	P2 PD-L1+ CD80+	P2 PD-L1+ CD80+	P2 PD-L1+ CD80+	P2 PD-L1+ CD80+	P2 PD-L1+ CD80+	P2 PD-L1+ CD80+	P3 CD80+	P3 CD80+	P3 CD80+	P3 CD80+	P3 CD80+	P3 CD80+	P3 CD80+	DN	DN	DN	DN	DN	DN	DN
Medium 30h				0	0	0	0				0	0	0.075591	0				0.2002	0	0	0				0.8998	3.99	2.19509	0
Flu 30h				14.7048	47.8178	37.0512	1.95288				2.25953	9.40898	11.4049	1.09536				0.29704	1.91889	1.26253	0.31248				0.54612	1.79985	1.11666	0.07829
IMQ 30h				0.8379	21.3528	7.0272					1.18902	4.4268	3.312					1.8753	13.7144	3.0384					0.08818	3.90562	1.0152
pR 30h				2.38251	12.9732	6.3297					1.82286	4.5372	3.0771					1.02869	3.8304	1.404					0.09807	1.4592	0.89154
IMQ TW 30h				1.86584	8.8	17.0956					0.62416	0	4.3924					0.50464	0	6.6676					0.32602	2.2	3.4444
A549 + TW 30h					0	0	0.093					0	0	0					0	0	0					0	0	0.28
A549 + 30h					1.68282	2.83368	0.62894					0.157686	0.094552	0.12112					0.078936	0.037791	0.048314					0.55203	0.79441	0.18122
A549 - 30h				0	0	0	0				0	0	0.032	0				0	0	0	0				0.021	0.21	0	0
Medium 18h				0	0	0	0				0	0	0	0				0	0	0	0				1.5	1.6	2.68	0
Flu 18h				23.6996	47.7363	26.5323	9.45002				7.33524	16.419	17.5794	3.53284				0.159232	2.1255	2.00668	0.30988				0.53297	1.0452	0.66484	0.28415
IMQ 18h				12.7835	1.23855	11.4648					3.2375	0.95494	4.8348					1.8685	1.06623	3.57					0.6142	0.33064	0.54264
pR 18h	6.721	17.1121	4.58896	8.5536	28.674	19.872		0.5071	1.67112	3.34282	2.0304	5.994	12.1095		1.617	1.15417	1.71097	0.15444	2.97675	2.0562		2.156	1.15417	0.24626	0.0594	2.835	0.44505
IMQ TW 18h				28.9254	11.6184	28.4557					11.4594	0.12772	3.62096					1.5549	0.06386	1.32447					0.69438	8.7962	3.71
A549 + TW 18h					1.03589	0	0					0.02646	0	0					0	0	0					1.59756	0	0
A549 + 18h	5.62643		10.7413		10.3664	4.60999	3.87585	0.178721		3.03458		0.93177	0.506377	0.192601	0.218477		0.332754		0.31059	0.139511	0.085641	4.56849		0.23242		1.4927	1.15224	1.01793
A549 - 18h	0	0	0	0	0	0	0	0	0	0	0	0	0	0	0	0	0	0	0	0	0	0.032	0.1	0	0	0.12	0.042	0.015
Medium 4h				0	0	0	0				0	0.02325	0	0				0	0	0	0				1.22	0.06975	0.19	1.3
Flu 4h				4.60177	9.20444	19.6285	31.9347				0.073535	0.014883	0.128354	0.833525				0.049714	0.076747	0.182454	0.92234				41.638	34.5182	40.3146	30.7098
IMQ 4h				12.7545	4.3834	5.6304	10.1548				0.011064	0.02222	0.04232	0.16364				0.011064	0.03232	0.06256	0.24624				33.3874	15.756	12.6592	12.3976
pR 4h		5.9921	9.798	14.7802	7.3125	8.1795	28.69		0	0.03588	0	0.009675	0	0.408		0.16832	0.18492	0.028552	0.01935	0	0.6768		20.2338	17.5812	19.6614	15.165	12.3415	18.288
IMQ TW 4h			0	11.3967	3.83008	11.452	8.5345			0	0.013818	0	0.0779	0.06715			0	0.026978	0	0.03936	0.06715			0	54.5233	56.5959	29.438	31.247
A549 + TW 4h			0		0	0	0			0		0	0	0			0		0	0	0			0		0	0.021	0
A549 + 4h			0.014		0	0	0			0		0	0	0			0		0	0	0			0.27		0.059	0.16	0
A549 - 4h		0	0	0	0	0	0		0	0	0	0	0	0		0	0	0	0	0	0		0.019	0	0	0	0	0

## Sheet: Fig S4c IFNa- TNFa+ pDC subsets
	P1 PD-L1+	P1 PD-L1+	P1 PD-L1+	P1 PD-L1+	P1 PD-L1+	P1 PD-L1+	P1 PD-L1+	P2 PD-L1+ CD80+	P2 PD-L1+ CD80+	P2 PD-L1+ CD80+	P2 PD-L1+ CD80+	P2 PD-L1+ CD80+	P2 PD-L1+ CD80+	P2 PD-L1+ CD80+	P3 CD80+	P3 CD80+	P3 CD80+	P3 CD80+	P3 CD80+	P3 CD80+	P3 CD80+	DN	DN	DN	DN	DN	DN	DN
Medium 30h				0	0	0	0				0	0	0.08	0				0.2	0	0	0				0.9	3.99	2.2	0
Flu 30h				13.07	46.18	36.57	1.87				1.91	9.13	11.37	1.1				0.3	1.88	1.26	0.31				0.52	1.72	1.12	0.08
IMQ 30h				0.84	21.35	7.03					1.19	4.43	3.31					1.88	13.71	3.04					0.09	3.88	1.02
pR 30h				2.38	12.97	6.33					1.82	4.54	3.08					1.03	3.83	1.4					0.1	1.46	0.89
IMQ TW 30h				1.87	8.8	17.1					0.62	0	4.39					0.5	0	6.67					0.33	2.2	3.44
A549 + TW 30h					0	0	0					0	0	0					0	0	0					0	0	0.28
A549 + 30h					0.34	1	0.34					0.08	0	0.06					0	0.04	0.05					0.21	0.49	0.13
A549 - 30h				0	0	0	0				0	0	0.03	0				0	0	0	0				0.02	0.21	0	0
Medium 18h				0	0	0	0				0	0	0	0				0	0	0	0				1.5	1.6	2.68	0
Flu 18h				21.2	45.83	25.42	8.72				6.54	16.12	17.3	3.43				0.14	2.13	2.01	0.31				0.44	0.96	0.64	0.23
IMQ 18h				12.78	1.24	11.46					3.24	0.95	4.83					1.87	1.07	3.57					0.61	0.33	0.54
pR 18h	6.721	17.1121	4.58896	8.55	28.67	19.87		0.5071	1.67112	3.34282	2.03	5.99	12.11		1.617	1.15417	1.71097	0.15	2.98	2.06		2.156	1.15417	0.246261	0.06	2.84	0.45
IMQ TW 18h				28.93	11.62	28.46					11.46	0.13	3.62					1.55	0.06	1.32					0.69	8.8	3.71
A549 + TW 18h					0.77	0	0					0	0	0					0	0	0					1.44	0	0
A549 + 18h	1.96874		2.75912		2.31	0.91	0.78	0.019722		0.49868		0.04	0.09	0.02	0.11937		0.28246		0.07	0.02	0.02	1.35286		0.099736		0.47	0.46	0.53
A549 - 18h	0	0	0	0	0	0	0	0	0	0	0	0	0	0	0	0	0	0	0	0	0	0.032	0.1	0	0	0.12	0.04	0.02
Medium 4h				0	0	0	0				0	0.02	0	0				0	0	0	0				1.22	0.07	0.19	1.3
Flu 4h				4.2	8.86	18.29	29.56				0.05	0	0.09	0.58				0.01	0.05	0.13	0.83				40.05	33.7	38.99	29.68
IMQ 4h				12.68	4.38	5.63	10.05				0.01	0.02	0.04	0.14				0.01	0.03	0.06	0.25				33.38	15.76	12.66	12.36
pR 4h		5.9701	9.798	14.72	7.31	8.18	28.61		0	0.03588	0	0.01	0	0.41		0.16832	0.18492	0.03	0.02	0	0.68		20.1458	17.5812	19.64	15.17	12.32	18.29
IMQ TW 4h				11.38	3.8	11.44	8.33				0.01	0	0.08	0.07				0.03	0	0.04	0.07				54.42	56.41	29.44	31.05
A549 + TW 4h					0	0	0					0	0	0					0	0	0					0	0.02	0
A549 + 4h			0		0	0	0			0		0	0	0			0		0	0	0			0.27		0.06	0.16	0
A549 - 4h		0	0	0	0	0	0		0	0	0	0	0	0		0	0	0	0	0	0		0.019	0	0	0	0	0

## Sheet: Fig S4c IFNa+ TNFa- pDC subsets
	P1 PD-L1+	P1 PD-L1+	P1 PD-L1+	P1 PD-L1+	P1 PD-L1+	P1 PD-L1+	P1 PD-L1+	P2 PD-L1+ CD80+	P2 PD-L1+ CD80+	P2 PD-L1+ CD80+	P2 PD-L1+ CD80+	P2 PD-L1+ CD80+	P2 PD-L1+ CD80+	P2 PD-L1+ CD80+	P3 CD80+	P3 CD80+	P3 CD80+	P3 CD80+	P3 CD80+	P3 CD80+	P3 CD80+	DN	DN	DN	DN	DN	DN	DN
Medium 30h				0	0	0	0				0	0	0	0				0	0	0	0				0.1	0	0	0
Flu 30h				1.49118	0.16008	0.11	0.47135				0.19836	0.04008	0	0.07865				0.024882	0	0	0				0.02488	0.04008	0	0
IMQ 30h				0	0	0					0	0	0					0	0	0					0	0	0
pR 30h				0	0	0					0	0	0					0	0	0					0	0	0
IMQ TW 30h				0.03	0	0					0	0	0					0	0	0					0	0	0
A549 + TW 30h					0	0	0					0	0	0					0	0	0					0	0	0
A549 + 30h					2.70272	2.79816	0.37884					0.341136	0.132441	0.012232					0.10506	0.018864	0.012232					0.97232	0.9825	0.03665
A549 - 30h				0	0	0	0				0	0	0	0				0	0	0	0				0	0	0	0
Medium 18h				0	0	0	0				0	0	0	0				0	0	0	0				0.13	0	0	0.045
Flu 18h				2.30763	0.41985	0.4998	1.08339				0.53253	0	0.08024	0.103194				0.017751	0	0	0				0.05325	0.03002	0.09996	0.28371
IMQ 18h				0.028	0	0.017					0	0	0					0	0	0					0	0	0
pR 18h	0	0	0	0.012	0	0		0	0	0	0	0	0		0	0	0	0	0	0		0	0	0	0	0	0
IMQ TW 18h				0	0.064	0					0.024	0	0					0	0	0					0	0	0
A549 + TW 18h					0.08	0	0					0	0	0					0.02672	0	0					0.05328	0	0
A549 + 18h	3.83061		8.632		8.96	5.23568	2.2348	0.178636		1.6224		0.88592	0.732843	0.106856	0.059755		0.06656		0.08848	0.226778	0.085544	2.22037		0.0832		1.2656	1.41546	0.53576
A549 - 18h	0	0	0	0	0	0	0	0	0.034	0	0	0	0	0	0	0	0	0	0	0	0	0	0	0	0	0.061	0	0
Medium 4h				0	0	0	0				0	0	0	0				0	0	0	0				0	0	0	0
Flu 4h				0	0	0.06997	0.06				0	0	0	0				0	0	0	0				0.037	0.03	0.01403	0.06
IMQ 4h				0	0	0	0.021				0	0	0	0				0	0	0	0				0	0.011	0	0
pR 4h		0.0145	0.012	0	0	0	0		0	0	0	0	0	0		0	0	0	0	0	0		0.0145	0	0.019	0.00967	0	0
IMQ TW 4h				0.0135	0	0	0.068				0	0	0	0				0	0	0	0				0.0135	0.016	0	0.102
A549 + TW 4h					0	0	0					0	0	0				0	0	0	0					0	0	0
A549 + 4h			0		0	0	0			0		0	0	0		0	0	0	0	0	0			0		0.015	0	0
A549 - 4h		0	0	0	0	0	0		0	0	0	0	0	0		0	0	0	0	0	0		0	0	0	0	0	0

## Sheet: Fig S4c IFNa+ TNFa+ pDC subsets
	P1 PD-L1+	P1 PD-L1+	P1 PD-L1+	P1 PD-L1+	P1 PD-L1+	P1 PD-L1+	P1 PD-L1+	P2 PD-L1+ CD80+	P2 PD-L1+ CD80+	P2 PD-L1+ CD80+	P2 PD-L1+ CD80+	P2 PD-L1+ CD80+	P2 PD-L1+ CD80+	P2 PD-L1+ CD80+	P3 CD80+	P3 CD80+	P3 CD80+	P3 CD80+	P3 CD80+	P3 CD80+	P3 CD80+	DN	DN	DN	DN	DN	DN	DN
Medium 30h				0	0	0	0				0	0	0	0				0	0	0	0				0	0	0	0
Flu 30h				1.64	1.64	0.48	0.08				0.35	0.28	0.04	0				0	0.04	0	0				0.02	0.08	0	0
IMQ 30h				0	0	0					0	0	0					0	0	0					0	0.03	0
pR 30h				0	0	0					0	0	0					0	0	0					0	0	0
IMQ TW 30h				0	0	0					0	0	0					0	0	0					0	0	0
A549 + TW 30h					0	0	0.09					0	0	0					0	0	0					0	0	0
A549 + 30h					1.34	1.83	0.29					0.08	0.09	0.06					0.08	0	0					0.34	0.3	0.05
A549 - 30h				0	0	0	0				0	0	0	0				0	0	0	0				0	0	0	0
Medium 18h				0	0	0	0				0	0	0	0				0	0	0	0				0	0	0	0
Flu 18h				2.5	1.91	1.11	0.73				0.8	0.3	0.28	0.1				0.02	0	0	0				0.09	0.09	0.02	0.05
IMQ 18h				0	0	0					0	0	0					0	0	0					0	0	0
pR 18h	0	0	0	0	0	0		0	0	0	0	0	0		0	0	0	0	0	0		0	0	0	0	0	0
IMQ TW 18h				0	0	0					0	0	0					0	0	0					0	0	0
A549 + TW 18h					0.26	0	0					0.03	0	0					0	0	0					0.16	0	0
A549 + 18h	3.65769		7.9822		8.06	3.7	3.09	0.158999		2.5359		0.89	0.42	0.17	0.099107		0.05029		0.24	0.12	0.06	3.21563		0.13268		1.02	0.7	0.49
A549 - 18h	0	0	0	0	0	0	0	0	0	0	0	0	0	0	0	0	0	0	0	0	0	0	0	0	0	0	0	0
Medium 4h				0	0	0	0				0	0	0	0				0	0	0	0				0	0	0	0
Flu 4h				0.4	0.34	1.34	2.37				0.02	0.01	0.04	0.26				0.04	0.03	0.06	0.09				1.59	0.82	1.33	1.03
IMQ 4h				0.08	0	0	0.1				0	0	0	0.02				0	0	0	0				0.01	0	0	0.04
pR 4h		0.022	0	0.06	0	0	0.08		0	0	0	0	0	0		0	0	0	0	0	0		0.088	0	0.02	0	0.02	0
IMQ TW 4h				0.01	0.03	0.01	0.2				0	0	0	0				0	0	0	0				0.11	0.19	0	0.2
A549 + TW 4h					0	0	0					0	0	0					0	0	0					0	0	0
A549 + 4h			0.014		0	0	0			0		0	0	0			0		0	0	0			0		0	0	0
A549 - 4h		0	0	0	0	0	0		0	0	0	0	0	0		0	0	0	0	0	0		0	0	0	0	0	0
