# Supplementary material for: Severe COVID-19 patients have impaired plasmacytoid dendritic cell-mediated control of SARS-CoV-2
Source: Nat Commun. 2023 Feb 8;14:694. doi: 10.1038/s41467-023-36140-9 (PMC9907212; doi:10.1038/s41467-023-36140-9)
Supplement: Supplementary file 4 — Source Data [file 41467_2023_36140_MOESM4_ESM.zip › Source data/Venet Suppl Fig. 5.xlsx]

## Sheet: Fig S5b
	SARS-CoV-2 infected cells in contact with pDCs	SARS-CoV-2 infected cells in contact with pDCs	SARS-CoV-2 infected cells in contact with pDCs	SARS-CoV-2 infected cells in contact with pDCs	SARS-CoV-2 infected cells in contact with pDCs	SARS-CoV-2 infected cells in contact with pDCs	SARS-CoV-2 infected cells in contact with pDCs	SARS-CoV-2 infected cells in contact with pDCs	SARS-CoV-2 infected cells in contact with pDCs	SARS-CoV-2 infected cells in contact with pDCs	SARS-CoV-2 infected cells in contact with pDCs	SARS-CoV-2 infected cells in contact with pDCs	SARS-CoV-2 infected cells in contact with pDCs	SARS-CoV-2 infected cells in contact with pDCs	SARS-CoV-2 infected cells in contact with pDCs	SARS-CoV-2 infected cells not in contact with pDCs	SARS-CoV-2 infected cells not in contact with pDCs	SARS-CoV-2 infected cells not in contact with pDCs	SARS-CoV-2 infected cells not in contact with pDCs	SARS-CoV-2 infected cells not in contact with pDCs	SARS-CoV-2 infected cells not in contact with pDCs	SARS-CoV-2 infected cells not in contact with pDCs	SARS-CoV-2 infected cells not in contact with pDCs	SARS-CoV-2 infected cells not in contact with pDCs	SARS-CoV-2 infected cells not in contact with pDCs	SARS-CoV-2 infected cells not in contact with pDCs	SARS-CoV-2 infected cells not in contact with pDCs
0.5	1	1	1	1	1	1	1	1	1	1	1	1	1	1	1	1	1	1	1	1	1	1	1	1	1	1	1
1	1.16214	0.968746	0.99779	0.923161	0.939429	0.924935	0.902842	0.937658	0.963641	0.996985	0.991128	1.02879	0.98536	0.993991	0.977935	1.0509	0.998601	1.07643	1.07668	1.04949	1.01358	0.991624	1.13536	1.09065	1.0628	1.00783	1.01397
1.5	1.15326	0.971656	0.995283	0.909821	0.929244	0.896063	0.915858	0.889701	0.946596	1.0176	1.01106	1.01319	0.968919	1.00791	0.973921	1.03111	0.983398	1.08621	1.07402	1.05235	1.03586	0.963313	1.1085	1.08425	1.01203	0.987345	0.994553
2	1.1027	0.911656	0.966642	0.904953	0.914072	0.850614	0.92241	0.906079	0.959941	1.02629	1.02252	1.02588	0.93635	0.975339	0.956651	0.973622	0.946035	1.04371	1.03257	1.01778	1.01667	0.920626	1.1095	1.07095	1.01379	0.969334	0.953013
2.5	1.10335	0.921435	0.960567	0.862434	0.901431	0.816941	0.902028	0.871071	0.946524	1.0058	0.999775	0.991749	0.918918	0.937702	0.919099	0.980567	0.929442	1.02033	1.00441	0.972265	0.991599	0.866604	1.06866	1.03509	0.947196	0.936586	0.926654
3	1.10051	0.892971	0.929132	0.825566	0.856931	0.804575	0.881171	0.860564	0.919289	0.991708	0.980263	0.990021	0.882266	0.933503	0.91884	0.954465	0.899984	1.016	0.990816	0.954907	0.972492	0.874665	1.03341	1.01404	0.949825	0.909416	0.90439
3.5	1.08703	0.896599	0.921843	0.82428	0.856494	0.777142	0.86866	0.82555	0.896267	0.978696	0.972326	0.961599	0.853896	0.907684	0.90507	0.91952	0.889709	0.990157	0.941088	0.927228	0.949691	0.838062	1.01804	1.01277	0.959539	0.904467	0.872461
4	1.1011	0.877583	0.918796	0.784359	0.814955	0.752524	0.853291	0.805479	0.880014	0.960088	0.941539	0.970301	0.848101	0.917505	0.905218	0.93463	0.881109	0.957469	0.938836	0.907908	0.933598	0.82886	0.969065	0.977754	0.984729	0.863603	0.852166
4.5	1.06843	0.845974	0.883956	0.794445	0.822897	0.761594	0.868706	0.793814	0.906891	0.970068	0.959358	0.921297	0.828976	0.9296	0.882258	0.904537	0.855436	0.936335	0.915418	0.902042	0.906731	0.812118	0.965763	0.991328	0.945588	0.881521	0.840298
5	1.07688	0.836394	0.872927	0.779544	0.798699	0.741769	0.83546	0.653987	0.882227	0.980378	0.935031	0.884358	0.799933	0.888695	0.842785	0.894108	0.838836	0.926139	0.890095	0.886804	0.893053	0.793835	0.931616	0.960439	0.893351	0.838375	0.816031
5.5	1.07205	0.839766	0.866606	0.754123	0.77398	0.697677	0.805148	0.63222	0.849737	0.951596	0.910537	0.88129	0.809154	0.930786	0.855638	0.878152	0.834694	0.902346	0.882472	0.87364	0.886182	0.779926	0.893137	0.92096	0.887913	0.812981	0.792784
6	1.05081	0.831523	0.836683	0.750957	0.775779	0.700654	0.797105	0.61602	0.848566	0.944242	0.902399	0.860521	0.776975	0.876276	0.8134	0.840052	0.809823	0.88848	0.870818	0.840688	0.851983	0.762744	0.894542	0.907843	0.86569	0.814432	0.784668
6.5	1.07726	0.815012	0.834958	0.732844	0.754306	0.668111	0.776462	0.593591	0.819142	0.928711	0.883223	0.832344	0.747714	0.87628	0.801292	0.854766	0.817848	0.886611	0.869129	0.832943	0.861403	0.750215	0.858712	0.901669	0.849202	0.776978	0.76456
7	1.05434	0.80338	0.811997	0.714538	0.727855	0.658057	0.741523	0.574743	0.810345	0.900644	0.869784	0.801564	0.752025	0.872857	0.780564	0.826268	0.789523	0.873909	0.832529	0.81049	0.82915	0.743389	0.840945	0.874324	0.838433	0.759244	0.759034
7.5	1.04051	0.778674	0.794914	0.710183	0.730003	0.646221	0.743455	0.569328	0.816641	0.922886	0.868717	0.326123	0.731387	0.873957	0.786267	0.813184	0.773968	0.840029	0.820394	0.805017	0.800991	0.734483	0.849017	0.870836	0.829707	0.775736	0.754158
8	1.01152	0.788091	0.777736	0.691548	0.717964	0.627372	0.719316	0.541582	0.797351	0.908793	0.843293	0.325023	0.464601	0.483308	0.784372	0.801582	0.762825	0.831527	0.814054	0.786201	0.775651	0.704305	0.816866	0.84494	0.79907	0.753655	0.725654
8.5	1.01094	0.76551	0.762371	0.67605	0.701693	0.599437	0.700391	0.538614	0.765771	0.865484	0.8332	0.316576	0.443176	0.416686	0.755386	0.779481	0.77322	0.816066	0.786648	0.767911	0.754362	0.691545	0.806328	0.826821	0.774151	0.734314	0.710126
9	1.0191	0.761561	0.754082	0.652825	0.70617	0.586792	0.670938	0.522376	0.769574	0.860213	0.821012	0.317486	0.440317	0.377941	0.743114	0.784826	0.749555	0.817973	0.791734	0.781757	0.76976	0.697131	0.782911	0.809096	0.754106	0.718255	0.702405
9.5	0.979119	0.759136	0.72655	0.653837	0.692144	0.576815	0.676223	0.503468	0.775864	0.882343	0.830282	0.309975	0.446225	0.353854	0.745861	0.753168	0.728452	0.801475	0.772855	0.773772	0.75424	0.670989	0.769234	0.810605	0.767244	0.737987	0.689566
10	0.963538	0.756985	0.703994	0.643911	0.678673	0.571464	0.657759	0.495637	0.70847	0.920941	0.808323	0.305421	0.430046	0.326295	0.7268	0.723093	0.713441	0.787256	0.764296	0.731542	0.716341	0.667904	0.756166	0.786911	0.741229	0.712016	0.695199
10.5	0.9469	0.743313	0.706683	0.638038	0.687218	0.546332	0.644485	0.525778	0.686641	0.918178	0.814732	0.307377	0.437539	0.316323	0.734222	0.740627	0.712478	0.782799	0.762765	0.753837	0.724882	0.667138	0.759229	0.783188	0.714359	0.71881	0.68555
11	0.949014	0.765077	0.712607	0.618888	0.672522	0.531703	0.63675	0.5045	0.671125	0.433474	0.783778	0.302352	0.441344	0.314206	0.704668	0.732246	0.720771	0.788203	0.753423	0.752547	0.71699	0.677344	0.744059	0.781348	0.687251	0.696743	0.695817
11.5	0.896408	0.762049	0.681574	0.612952	0.661697	0.521053	0.550632	0.505312	0.676914	0.422779	0.776485	0.29295	0.431475	0.304536	0.708879	0.715371	0.694813	0.753116	0.743632	0.737062	0.701767	0.665825	0.722218	0.760436	0.673809	0.692928	0.681633
12	0.870345	0.732249	0.664034	0.62289	0.668358	0.514277	0.509179	0.494268	0.66022	0.422349	0.77115	0.301619	0.428261	0.296444	0.504437	0.698358	0.684717	0.767805	0.740091	0.736364	0.672087	0.641868	0.732372	0.772961	0.659132	0.689949	0.683568
12.5	0.859787	0.731287	0.664141	0.600541	0.653813	0.498329	0.488526	0.464363	0.663522	0.409056	0.758777	0.292142	0.428966	0.291784	0.497388	0.688823	0.673748	0.749305	0.748405	0.730892	0.683974	0.642956	0.69253	0.735624	0.633539	0.681639	0.662627
13	0.820705	0.711561	0.631875	0.590338	0.663717	0.489554	0.479404	0.454133	0.645718	0.408665	0.754125	0.286785	0.432941	0.291267	0.492828	0.66917	0.67581	0.75385	0.741674	0.731433	0.674098	0.636642	0.698308	0.733567	0.620369	0.664975	0.662889
13.5	0.802305	0.722279	0.62574	0.595005	0.652596	0.481324	0.477013	0.477209	0.649115	0.409081	0.752298	0.277316	0.425844	0.285686	0.496495	0.682283	0.672222	0.730033	0.712093	0.698417	0.674077	0.624305	0.672856	0.724295	0.613084	0.665651	0.657054
14	0.78982	0.702676	0.598783	0.581979	0.650251	0.469867	0.463934	0.462557	0.619054	0.399551	0.735519	0.280881	0.424899	0.280125	0.473805	0.654531	0.65136	0.72047	0.70198	0.697258	0.642085	0.623812	0.659806	0.701787	0.596852	0.655741	0.646927
14.5	0.782457	0.699068	0.585604	0.580764	0.629183	0.458088	0.447692	0.431203	0.606615	0.39425	0.72396	0.277359	0.433169	0.277781	0.482078	0.673211	0.637044	0.719552	0.720777	0.721511	0.649927	0.62054	0.656446	0.683162	0.583157	0.644739	0.639954
15	0.739978	0.687462	0.575756	0.565419	0.637959	0.465577	0.459174	0.416975	0.633307	0.394536	0.733895	0.277292	0.406103	0.240541	0.46064	0.660865	0.62727	0.688474	0.690812	0.675671	0.618432	0.613958	0.666937	0.707079	0.545737	0.636327	0.646422
15.5	0.723191	0.659487	0.572151	0.553496	0.611846	0.456401	0.367153	0.402267	0.611444	0.386467	0.70781	0.273088	0.408458	0.246524	0.465049	0.631907	0.60943	0.699041	0.683837	0.674297	0.594179	0.59449	0.643015	0.676241	0.522463	0.630041	0.624636
16	0.691295	0.66879	0.351027	0.560553	0.602828	0.469383	0.370684	0.405778	0.594678	0.389658	0.720825	0.268649	0.396977	0.235294	0.460446	0.614507	0.594917	0.692125	0.664931	0.654798	0.593391	0.593384	0.661739	0.6815	0.49497	0.636623	0.627322
16.5	0.711306	0.648477	0.34084	0.551007	0.604275	0.448223	0.357456	0.404118	0.582541	0.379686	0.699389	0.258194	0.406388	0.235514	0.449539	0.590375	0.593966	0.671534	0.672685	0.66758	0.589905	0.573124	0.628555	0.662079	0.49462	0.611223	0.606682
17	0.633656	0.655517	0.329882	0.535901	0.599463	0.447153	0.361528	0.447318	0.580282	0.379105	0.68793	0.260191	0.393719	0.226528	0.464663	0.56729	0.576937	0.645763	0.660701	0.670486	0.572018	0.585698	0.638068	0.660299	0.484757	0.615724	0.59773
17.5	0.27625	0.664116	0.3309	0.529704	0.597559	0.441702	0.350575	0.444646	0.563484	0.361383	0.690934	0.259494	0.39565	0.23466	0.451772	0.556408	0.571684	0.649235	0.643402	0.650878	0.565781	0.583784	0.605451	0.637255	0.45834	0.585742	0.591022
18	0.271064	0.632714	0.326396	0.529913	0.590384	0.45019	0.351792	0.432204	0.355482	0.377009	0.689754	0.253809	0.403285	0.234332	0.452787	0.526115	0.547782	0.650437	0.645416	0.633164	0.557599	0.571719	0.604382	0.650946	0.454971	0.617893	0.609335
18.5	0.264972	0.646997	0.325791	0.524895	0.59721	0.445937	0.348022	0.442042	0.345778	0.366	0.685639	0.255685	0.394063	0.228414	0.454577	0.504952	0.544738	0.638538	0.630337	0.643952	0.542467	0.562315	0.546857	0.6304	0.428044	0.586626	0.597201
19	0.262034	0.627305	0.320797	0.514553	0.584209	0.426052	0.339222	0.436371	0.333414	0.360227	0.656111	0.25814	0.401155	0.228078	0.457155	0.500037	0.544325	0.620464	0.616507	0.629555	0.542564	0.55586	0.529717	0.620064	0.423864	0.582876	0.573172
19.5	0.256152	0.625733	0.314642	0.5248	0.546629	0.442508	0.348228	0.44139	0.332289	0.370199	0.675747	0.250719	0.388347	0.223491	0.446976	0.488311	0.527504	0.626759	0.631584	0.639183	0.537869	0.557485	0.535467	0.650935	0.425352	0.59597	0.598819
20	0.258363	0.622233	0.313403	0.516586	0.536611	0.43232	0.339438	0.412726	0.321665	0.363919	0.669358	0.245701	0.390834	0.221048	0.44451	0.478907	0.529749	0.629953	0.611317	0.634476	0.532632	0.549904	0.519411	0.622906	0.384893	0.589851	0.574738
20.5	0.254711	0.62519	0.308712	0.50467	0.523076	0.421074	0.337879	0.401251	0.321527	0.356456	0.641524	0.244354	0.394035	0.227954	0.446801	0.472442	0.520796	0.60986	0.614352	0.612002	0.517042	0.531496	0.5121	0.594176	0.377835	0.555065	0.571072
21	0.24989	0.617075	0.310619	0.403775	0.517826	0.417251	0.334597	0.384839	0.321804	0.357876	0.387697	0.244022	0.389323	0.225132	0.457044	0.479788	0.512191	0.61566	0.612391	0.609605	0.526059	0.540976	0.497193	0.572623	0.384842	0.57522	0.573923
21.5	0.243091	0.61562	0.306402	0.406608	0.528337	0.423949	0.333947	0.423438	0.322097	0.361278	0.39644	0.2423	0.396731	0.228871	0.456874	0.469821	0.513736	0.598601	0.608068	0.617796	0.516811	0.534611	0.510667	0.581117	0.369283	0.574722	0.575154
22	0.236334	0.610148	0.300784	0.399758	0.528057	0.41601	0.32474	0.412278	0.308328	0.352804	0.384211	0.243825	0.388135	0.220146	0.44184	0.466383	0.505972	0.595965	0.576052	0.595411	0.503698	0.52434	0.495093	0.565504	0.376407	0.552574	0.558457
22.5	0.243337	0.612331	0.301372	0.400506	0.52367	0.41713	0.328409	0.408481	0.308124	0.354593	0.385625	0.234628	0.387756	0.219826	0.444868	0.464383	0.513611	0.595252	0.597539	0.598633	0.512504	0.541921	0.494379	0.562033	0.35536	0.552544	0.552052
23	0.241464	0.600435	0.297128	0.389332	0.517894	0.373107	0.325302	0.384932	0.309921	0.349305	0.38166	0.233035	0.386347	0.220236	0.453229	0.457564	0.505415	0.593734	0.601032	0.607517	0.507985	0.533744	0.493158	0.559487	0.349238	0.541103	0.560069
23.5
24

## Sheet: Fig S5c
	SARS-CoV-2 infected cells not cocultured with pDCs	SARS-CoV-2 infected cells not cocultured with pDCs	SARS-CoV-2 infected cells not cocultured with pDCs	SARS-CoV-2 infected cells not cocultured with pDCs	SARS-CoV-2 infected cells not cocultured with pDCs	SARS-CoV-2 infected cells not cocultured with pDCs	SARS-CoV-2 infected cells not cocultured with pDCs	SARS-CoV-2 infected cells not cocultured with pDCs	SARS-CoV-2 infected cells not cocultured with pDCs	SARS-CoV-2 infected cells not cocultured with pDCs	SARS-CoV-2 infected cells not cocultured with pDCs	SARS-CoV-2 infected cells not cocultured with pDCs	SARS-CoV-2 infected cells not cocultured with pDCs
0.5	1	1	1	1	1	1	1	1	1	1	1	1	1
1	1.007	0.979602	0.756918	1.02685	0.918074	0.924998	0.968572	1.00503	0.969965	0.753555	0.995224	0.974222	0.974222
1.5	0.999468	0.97658	0.746455	1.00479	0.929983	0.909561	0.95046	0.964169	0.946299	0.750136	0.968607	0.97273	0.97273
2	1.00138	0.965037	0.755541	1.03508	0.917602	0.874617	0.906902	0.945771	0.921826	0.735593	0.974443	0.933304	0.933304
2.5	0.959388	0.899359	0.722175	1.00164	0.897889	0.849247	0.894814	0.951927	0.921814	0.727614	0.946651	0.910161	0.910161
3	0.956816	0.917024	0.726198	0.9743	0.896609	0.839512	0.852615	0.894464	0.908344	0.700511	0.902575	0.84574	0.84574
3.5	0.927097	0.872239	0.709404	0.962455	0.851406	0.781886	0.80296	0.875095	0.891675	0.678327	0.925776	0.887842	0.887842
4	0.902946	0.865597	0.694451	0.950698	0.843197	0.788039	0.802572	0.85202	0.866669	0.672159	0.899995	0.861866	0.861866
4.5	0.882307	0.86371	0.691121	0.94768	0.816342	0.753163	0.779512	0.826825	0.813487	0.640249	0.878086	0.830109	0.830109
5	0.878124	0.830972	0.653217	0.907964	0.819925	0.754909	0.747244	0.818294	0.812269	0.620661	0.859717	0.832662	0.832662
5.5	0.853453	0.823695	0.695065	0.915272	0.809123	0.740271	0.730938	0.818023	0.791915	0.619239	0.867029	0.827089	0.827089
6	0.843443	0.79228	0.674532	0.87722	0.787932	0.70864	0.730074	0.799806	0.78975	0.615669	0.844451	0.79697	0.79697
6.5	0.796881	0.802929	0.63368	0.850536	0.790772	0.70923	0.703648	0.816251	0.771662	0.619497	0.816977	0.780319	0.780319
7	0.795845	0.766344	0.641742	0.849352	0.75543	0.68191	0.684992	0.769324	0.765101	0.58354	0.80239	0.764768	0.764768
7.5	0.800702	0.792488	0.639096	0.854068	0.736894	0.69313	0.66725	0.756542	0.742814	0.564621	0.784002	0.763747	0.763747
8	0.763272	0.741923	0.611957	0.818376	0.733893	0.658257	0.64352	0.751993	0.720614	0.557656	0.774179	0.722076	0.722076
8.5	0.754002	0.735145	0.60572	0.802228	0.716658	0.650372	0.634672	0.769495	0.72456	0.548886	0.774665	0.734685	0.734685
9	0.746632	0.708952	0.638368	0.818694	0.714402	0.653538	0.622997	0.737441	0.706584	0.558011	0.752485	0.738463	0.738463
9.5	0.73355	0.709623	0.628612	0.822259	0.708681	0.636228	0.622185	0.744448	0.703229	0.541827	0.740852	0.690803	0.690803
10	0.73713	0.717642	0.613546	0.795651	0.686666	0.616815	0.591492	0.690823	0.67526	0.518445	0.727739	0.689046	0.689046
10.5	0.729778	0.718855	0.637694	0.799089	0.707625	0.619304	0.598138	0.719825	0.69743	0.523565	0.746401	0.709777	0.709777
11	0.71513	0.696444	0.631225	0.796842	0.699833	0.622579	0.586367	0.739243	0.690897	0.531662	0.733902	0.690594	0.690594
11.5	0.718946	0.675725	0.637891	0.768864	0.680272	0.602774	0.584297	0.707329	0.667264	0.529431	0.727387	0.69195	0.69195
12	0.706179	0.699569	0.598134	0.757114	0.667479	0.589781	0.585152	0.70474	0.657809	0.505578	0.715096	0.671478	0.671478
12.5	0.691791	0.675649	0.607855	0.746059	0.665533	0.591141	0.576446	0.674427	0.643417	0.50296	0.714111	0.674305	0.674305
13	0.693311	0.688143	0.6294	0.769761	0.665162	0.57275	0.560692	0.677458	0.638713	0.482952	0.710401	0.676755	0.676755
13.5	0.700904	0.653015	0.621126	0.750056	0.653353	0.564416	0.554816	0.692921	0.643018	0.48819	0.705243	0.679222	0.679222
14	0.686654	0.655179	0.602807	0.740894	0.651286	0.551357	0.538887	0.694277	0.631878	0.480109	0.686721	0.646458	0.646458
14.5	0.655321	0.64154	0.580469	0.700288	0.658555	0.547023	0.535598	0.675453	0.625955	0.489444	0.682274	0.631118	0.631118
15	0.663626	0.637529	0.600918	0.720801	0.624895	0.533457	0.520766	0.655428	0.618291	0.468371	0.680675	0.647512	0.647512
15.5	0.644799	0.623793	0.571802	0.699488	0.618106	0.526215	0.505903	0.646743	0.600347	0.45833	0.646112	0.611895	0.611895
16	0.636283	0.624496	0.585055	0.696219	0.615775	0.525314	0.504485	0.638702	0.593441	0.435726	0.648282	0.608406	0.608406
16.5	0.621185	0.607693	0.562023	0.679567	0.601928	0.518078	0.50054	0.637078	0.599081	0.446828	0.64219	0.610344	0.610344
17	0.636344	0.604335	0.580765	0.69005	0.595849	0.504237	0.490059	0.63449	0.578384	0.445764	0.632793	0.587382	0.587382
17.5	0.609966	0.598072	0.576283	0.66089	0.588314	0.519075	0.479882	0.642293	0.567697	0.429701	0.617277	0.571683	0.571683
18	0.621043	0.599002	0.579698	0.670693	0.579518	0.494753	0.481083	0.596997	0.552352	0.42743	0.609985	0.558597	0.558597
18.5	0.595932	0.577268	0.586398	0.664243	0.577584	0.494437	0.463828	0.612394	0.550486	0.421852	0.590663	0.560356	0.560356
19	0.602565	0.565341	0.58964	0.643621	0.57928	0.487836	0.475074	0.603489	0.553785	0.40729	0.60565	0.564275	0.564275
19.5	0.589831	0.568721	0.588567	0.656331	0.565872	0.470166	0.461718	0.584329	0.530658	0.407242	0.575831	0.546593	0.546593
20	0.591534	0.551753	0.574305	0.640691	0.559678	0.474634	0.445889	0.591786	0.507365	0.397073	0.569805	0.545727	0.545727
20.5	0.571201	0.538361	0.565369	0.616675	0.546061	0.460325	0.450298	0.575297	0.523724	0.396538	0.57201	0.543738	0.543738
21	0.577025	0.547698	0.572688	0.623084	0.536719	0.460306	0.455367	0.576676	0.519328	0.391658	0.551165	0.52428	0.52428
21.5	0.591417	0.547755	0.57685	0.63384	0.538395	0.456269	0.449445	0.574802	0.520002	0.39626	0.549264	0.525667	0.525667
22	0.577366	0.53214	0.55034	0.605667	0.529021	0.450476	0.440195	0.564846	0.491731	0.382562	0.558333	0.520048	0.520048
22.5	0.560836	0.54234	0.56762	0.61351	0.548557	0.460766	0.445226	0.570429	0.520241	0.394329	0.557814	0.520726	0.520726
23	0.563881	0.519925	0.570661	0.604338	0.536472	0.445586	0.430844	0.584699	0.495276	0.390899	0.548876	0.524218	0.524218
23.5
24

## Sheet: Fig S5d-e
Start time of contact (hours)	% decrease of fluorescence		duration of contact	% decrease of fluorescence
3.5	50		20.5	50
5	40		19	40
6.5	84		17.5	84
0.5	93		5.5	93
16	39		8	39
6	41		18	41
14	35		10	35
3.5	58		18.5	58
3.5	43		20.5	43
21.5	50		3	50
9.5	59		14.5	59
11.5	41		12.5	41
20.5	41		4	41
5	95		19	95
21.5	31		3	31
12	1		12	1
2	88		15.5	88
4.5	31		19.5	31
4.5	86		19.5	86
1.5	10		22.5	10
3	95		21	95
0.5	45		23.5	45
1	81		23	81
6.5	75		17.5	75
1	88		23	88
12	90		12	90
1	31		23	31
5.5	25		18.5	25
10.5	93		13.5	93
1.5	10		22.5	10
7.5	22		16.5	22
2.5	41		21.5	41
6.5	20		17.5	20
14	76		9.5	76
2	40		21.5	40
5.5	70		18	70
4.5	61		14	61
2	48		21.5	48
3	63		20.5	63
1	67		22.5	67
4	62		9.5	62
9.5	69		14	69
2.5	65		21	65
7	62		16.5	62
1.5	77		16	77
1	61		22.5	61
0.5	78		23	78
0.5	55		23	55

## Sheet: Fig S5g
		NEON SARS-CoV-2 infected cells in contact with pDCs_drop of fluo	NEON SARS-CoV-2 infected cells in contact with pDCs_drop of fluo	NEON SARS-CoV-2 infected cells in contact with pDCs_drop of fluo	NEON SARS-CoV-2 infected cells in contact with pDCs_drop of fluo	NEON SARS-CoV-2 infected cells in contact with pDCs_drop of fluo	NEON SARS-CoV-2 infected cells in contact with pDCs_drop of fluo	NEON SARS-CoV-2 infected cells in contact with pDCs_drop of fluo				NEon SARS-CoV-2 infected cells in contact with pDCs_no drop of fluo	NEon SARS-CoV-2 infected cells in contact with pDCs_no drop of fluo	NEon SARS-CoV-2 infected cells in contact with pDCs_no drop of fluo	NEon SARS-CoV-2 infected cells in contact with pDCs_no drop of fluo	NEon SARS-CoV-2 infected cells in contact with pDCs_no drop of fluo	NEon SARS-CoV-2 infected cells in contact with pDCs_no drop of fluo	NEon SARS-CoV-2 infected cells in contact with pDCs_no drop of fluo
0.5	1	1	1	1	1	1	1	1				1	1	1	1	1	1	1
1	2	0.782281	0.956962	1.28598	1.04393	1.01757	1.07593	1.01408				1.08576	1.05982	1.09515	1.41121	1.00623	0.950261	1.02055
1.5	3	0.590316	0.912816	1.33094	1.45466	0.935464	0.954484	1.07469				1.18132	0.903161	1.14502	1.10413	1.01545	0.900727	1.01025
2	4	0.458679	0.954362	1.58591	1.0939	0.968086	1.04916	1.04976				1.05054	0.821126	1.19949	0.949531	1.03038	0.843565	1.00621
2.5	5	0.389287	0.91593	1.24544	1.11977	0.978095	1.03883	1.04197				1.1914	0.896821	1.20836	0.898158	0.972529	0.867347	0.984004
3	6	0.338855	0.877955	0.203085	1.08113	1.00499	1.02171	1.02503				0.913786	1.37717	1.20831	0.824828	1.01285	0.84246	0.948194
3.5	7	0.342738	0.906712	0.175307	0.846997	0.704227	0.952857	1.01628				0.978114	1.14404	1.18538	0.734667	1.04486	0.79538	0.966573
4	8	0.328619	1.1357	0.181797	0.707656	0.0394272	1.03063	1.08146				1.1636	1.21869	1.23274	0.728859	1.01815	0.803919	0.959013
4.5	9	0.328311	0.864111	0.180414	0.664322	0.0261436	1.05121	1.04961				1.32699	1.11798	1.23889	0.773515	1.03471	0.763611	0.95713
5	10	0.308779	0.860544	0.167032	0.64308	0.0262227	0.944259	1.03821				1.34096	0.83366	1.19669	0.726913	1.05339	0.74386	0.911452
5.5	11	0.30893	0.592332	0.155488	0.591147	0.0261622	1.02353	1.02603				1.30217	0.843751	1.20584	0.732096	1.04473	0.726868	0.952125
6	12	0.261343	0.479833	0.114179	0.57102	0.0250613	1.01796	0.0806749				1.22128	0.780321	1.24275	0.721852	1.01441	0.680743	0.889803
6.5	13	0.187714	0.472356	0.144897	0.561786	0.0257307	1.0046	0.0790152				1.29217	0.769397	1.214	0.74547	1.03735	0.649085	0.962187
7	14	0.0823959	0.454746	0.135707	0.56058	0.0277076	0.985559	0.077866				1.31694	0.817525	1.21461	0.713564	1.00091	0.665096	0.977712
7.5	15	0.0569309	0.375866	0.183003	0.400791	0.0275695	0.975918	0.0721067				1.18182	0.75266	1.1847	0.689669	1.02283	0.655357	0.957722
8	16	0.0545958	0.396253	0.177631	0.246431	0.0290233	0.959389	0.0714146				0.979639	0.65968	1.23018	0.622276	1.00951	0.642839	0.885224
8.5	17	0.0584299	0.322295	0.183412	0.130296	0.0277299	0.941283	0.0761879				1.07281	0.583237	1.20258	0.808147	1.01471	0.630125	0.797764
9	18	0.0583459	0.286686	0.163747	0.0895988	0.0314616	0.911882	0.0751422				0.948444	0.581665	1.22877	0.89268	0.921838	0.634451	0.748174
9.5	19	0.0577178	0.23544	0.158254	0.0906325	0.0446997	0.96018	0.0744636				0.937573	0.497353	1.24085	0.961941	0.933432	0.624173	0.670615
10	20	0.0580285	0.208309	0.15638	0.092795	0.0256048	1.02745	0.074751				0.822335	0.654096	1.21788	0.898986	0.986656	0.666759	0.603776
10.5	21	0.0603352	0.157437	0.131162	0.089422	0.0252237	0.0592821	0.0729514				0.657486	0.721507	1.21659	0.813254	0.962901	0.675963	0.481856
11	22	0.0567467	0.105288	0.117884	0.0943202	0.0272841	0.0591592	0.0731367				0.380825	0.657488	1.15185	0.912808	0.977728	0.653738	0.464906

## Sheet: Fig S5h
		NUC_ infected cells in contact with pDCs_drop of fluo	NUC_ infected cells in contact with pDCs_drop of fluo	NUC_ infected cells in contact with pDCs_drop of fluo	NUC_ infected cells in contact with pDCs_drop of fluo	NUC_ infected cells in contact with pDCs_drop of fluo	NUC_ infected cells in contact with pDCs_drop of fluo	NUC_ infected cells in contact with pDCs_drop of fluo	NUC_ infected cells in contact with pDCs_drop of fluo	NUC_ infected cells in contact with pDCs_drop of fluo	NUC_ infected cells in contact with pDCs_drop of fluo	Nuc_ infected cells in contact with pDCs_no drop of fluo	Nuc_ infected cells in contact with pDCs_no drop of fluo	Nuc_ infected cells in contact with pDCs_no drop of fluo	Nuc_ infected cells in contact with pDCs_no drop of fluo	Nuc_ infected cells in contact with pDCs_no drop of fluo	Nuc_ infected cells in contact with pDCs_no drop of fluo	Nuc_ infected cells in contact with pDCs_no drop of fluo	Nuc_ infected cells in contact with pDCs_no drop of fluo	Nuc_ infected cells in contact with pDCs_no drop of fluo	Nuc_ infected cells in contact with pDCs_no drop of fluo
0.5	1	1	1	1	1	1	1	1				1	1	1	1	1	1	1
1	2	0.939014	1.04938	1.10428	1.00314	1.259	1.04462	1.1564				0.988324	0.927168	1.01479	1.2493	0.902135	1.02237	0.95671
1.5	3	0.790357	1.07136	1.0742	0.996143	1.19282	1.02528	1.25353				1.03404	0.718972	0.973704	1.06156	0.877539	0.906916	0.90786
2	4	0.767746	0.951943	1.02035	1.01037	1.15376	1.0182	1.21263				0.78162	0.665005	0.942061	0.925955	0.89283	1.01323	0.835367
2.5	5	0.731895	1.11411	1.22228	0.918979	0.914775	0.960241	1.10901				0.75377	0.665746	0.971245	0.807686	0.786613	0.985807	0.745447
3	6	0.756137	0.990685	1.13988	0.964191	0.812723	0.933783	1.0766				0.734468	0.728069	1.06054	0.726137	0.773292	0.990956	0.682995
3.5	7	0.847259	1.01198	1.02432	1.19617	0.617728	0.858805	0.995123				0.977103	0.625446	1.03322	0.743137	0.798777	1.02117	0.682531
4	8	0.771397	1.03788	1.13033	1.08227	0.596556	0.835272	1.02338				0.769565	0.612143	1.57664	0.747895	0.7281	1.0177	0.691745
4.5	9	0.774718	1.31077	1.18515	1.22616	0.542487	0.868665	1.08625				0.732837	0.594799	1.32419	0.735527	0.752674	1.03288	0.660299
5	10	0.764034	1.40693	1.17186	1.07417	0.560708	0.864482	1.02809				0.67664	0.539287	1.2247	0.667664	0.840304	1.00655	0.527893
5.5	11	0.729046	1.24081	1.12448	1.00195	0.55423	0.957272	1.44757				0.769573	0.552743	1.07137	0.635926	0.752466	1.03234	0.542364
6	12	0.692088	1.06291	0.692958	0.94189	0.543217	0.803511	1.20453				0.652441	0.517933	1.10704	0.629087	1.06472	0.98546	0.519497
6.5	13	0.765747	0.98571	0.990007	1.1371	0.500869	0.796017	1.25513				0.78969	0.571306	1.24506	0.601731	1.08829	0.983821	0.544791
7	14	0.703591	1.01868	0.953208	1.05589	0.476226	0.822432	1.26154				0.807786	0.576456	1.16829	0.607156	1.05652	1.10111	0.635465
7.5	15	0.708103	1.03547	1.0241	0.961151	0.368207	0.800879	0.774949				0.789445	0.542891	1.27397	0.610954	1.04673	1.06997	0.636748
8	16	0.629433	1.00573	1.03562	0.98892	0.38872	0.750939	0.787137				0.751288	0.53174	1.32438	0.515193	0.927825	0.88752	0.619162
8.5	17	0.532943	1.02881	0.958788	1.08767	0.386998	0.763932	1.17313				0.657773	0.413245	1.09979	0.545113	1.08036	0.872831	0.598266
9	18	0.515468	1.0165	0.887819	0.961724	0.359318	0.763433	1.03674				0.668259	0.394011	1.45901	0.57376	1.07242	0.868602	0.608903
9.5	19	0.524383	1.03421	0.8332	1.04027	0.293746	0.765677	0.962141				0.687475	0.377731	1.39279	0.496973	0.64733	0.868134	0.567315
10	20	0.572785	1.05325	0.748734	1.01413	0.316295	0.722136	1.03829				0.70172	0.474649	1.28908	0.570041	0.769176	0.943497	0.566657
10.5	21	0.501687	0.996903	0.727124	1.02137	0.353326	0.551766	1.3597				0.68472	0.44795	1.13123	0.557216	0.906425	0.855291	0.61736
11	22	0.571447	1.03828	0.647683	1.27436	0.36725	0.752442	1.23731				0.736762	0.443654	1.10681	0.599271	0.696423	0.869114	0.617667

## Sheet: Fig S5i
		Nuc_SARS-CoV-2 infected cells not cocultured with pDCs	Nuc_SARS-CoV-2 infected cells not cocultured with pDCs	Nuc_SARS-CoV-2 infected cells not cocultured with pDCs	Nuc_SARS-CoV-2 infected cells not cocultured with pDCs	Nuc_SARS-CoV-2 infected cells not cocultured with pDCs	Nuc_SARS-CoV-2 infected cells not cocultured with pDCs	Nuc_SARS-CoV-2 infected cells not cocultured with pDCs
0.5	1	1	1	1	1	1	1	1
1	2	1.00064	0.968893	1.06615	0.975326	0.988104	1.00439	0.985774
1.5	3	0.772124	0.864034	1.10283	1.0137	0.910072	0.734186	0.997041
2	4	0.746969	0.775437	1.16347	1.05459	0.844994	0.687495	0.973068
2.5	5	0.895281	0.906408	1.18921	1.00988	0.792382	0.767395	0.916249
3	6	0.918857	0.872394	1.19792	1.13254	0.771008	0.655975	0.796699
3.5	7	0.93049	0.867343	1.16589	1.08327	0.776788	0.676912	0.898883
4	8	0.95528	0.866814	1.17443	1.06998	0.833277	0.779266	0.913483
4.5	9	0.993169	0.873792	1.27757	1.10068	0.826112	0.786673	0.984048
5	10	0.987772	0.853207	1.23457	1.06099	0.833298	0.730069	1.04629
5.5	11	0.994124	0.820386	1.18247	1.03559	0.720583	0.782912	0.928837
6	12	0.983826	0.810809	1.20796	0.95681	0.82722	0.658902	0.779675
6.5	13	0.970019	0.795872	1.13077	0.915547	0.697588	0.715736	0.828098
7	14	0.907271	0.776868	1.15117	0.885359	0.755322	0.616861	0.809474
7.5	15	0.981862	0.756408	1.02029	0.868601	0.63846	0.630054	0.813652
8	16	0.936202	0.709305	1.19017	0.904225	0.624149	0.55128	0.757856
8.5	17	0.874571	0.671874	1.1348	0.893693	0.539423	0.551456	0.82885
9	18	0.864044	0.672289	1.07594	0.972358	0.632952	0.551358	0.819776
9.5	19	0.870635	0.67373	1.09604	0.901061	0.609706	0.46802	0.798921
10	20	0.895198	0.679082	1.21318	0.908379	0.613334	0.564273	0.735713
10.5	21	0.849959	0.64442	1.17866	0.869407	0.5583	0.505559	0.764738
11	22	0.880235	0.660835	1.21567	0.902994	0.603033	0.556499	0.757646

## Sheet: Fig S5j
		Nuc_ infected cells IFNb treated	Nuc_ infected cells IFNb treated	Nuc_ infected cells IFNb treated	Nuc_ infected cells IFNb treated	Nuc_ infected cells IFNb treated	Nuc_ infected cells IFNb treated	Nuc_ infected cells IFNb treated
0.5	1	1	1	1	1	1	1	1
1	2	1.0169	0.807694	0.947582	1.1343	0.899263	0.96175	0.866906
1.5	3	0.900281	0.689976	0.807516	0.958464	0.778327	0.800267	0.723516
2	4	0.809226	0.64604	0.708354	0.811793	0.709623	0.75098	0.682525
2.5	5	0.706523	0.645582	0.578299	0.737086	0.634431	0.730319	0.630146
3	6	0.648867	0.582627	0.527737	0.7264	0.592969	0.680594	0.60805
3.5	7	0.649393	0.571199	0.504604	0.738183	0.584488	0.679867	0.538988
4	8	0.663706	0.554912	0.556304	0.641972	0.601021	0.690125	0.527067
4.5	9	0.633679	0.591321	0.457154	0.630756	0.550331	0.691797	0.517345
5	10	0.579926	0.560769	0.473135	0.645238	0.542168	0.689402	0.509328
5.5	11	0.592122	0.517988	0.441107	0.61433	0.531207	0.664219	0.523509
6	12	0.585698	0.519201	0.438919	0.626587	0.509979	0.669771	0.519698
6.5	13	0.508745	0.439146	0.409424	0.575898	0.523532	0.650553	0.485222
7	14	0.553423	0.455682	0.439632	0.626429	0.536507	0.684586	0.518628
7.5	15	0.560963	0.453141	0.425087	0.604311	0.510829	0.6405	0.497558
8	16	0.518517	0.418697	0.427032	0.605278	0.497006	0.641074	0.487749
8.5	17	0.516014	0.418876	0.413918	0.541951	0.443672	0.615915	0.432583
9	18	0.486153	0.404464	0.440164	0.543805	0.414187	0.576179	0.406223
9.5	19	0.485973	0.409966	0.434246	0.536729	0.412068	0.576527	0.406052
10	20	0.469345	0.416667	0.451598	0.601415	0.449972	0.564169	0.456424
10.5	21	0.469661	0.385784	0.43171	0.529641	0.404576	0.538574	0.398508
11	22	0.454513	0.397614	0.463466	0.600125	0.423352	0.553737	0.418838

## Sheet: Fig S5g-j
	NEON SARS-CoV-2 infected cells in contact with pDCs_drop of fluo										NEon SARS-CoV-2 infected cells in contact with pDCs_no drop of fluo
1	1	1	1	1	1	1	1				1	1	1	1	1	1	1
2	0.782281	0.956962	1.28598	1.04393	1.01757	1.07593	1.01408				1.08576	1.05982	1.09515	1.41121	1.00623	0.950261	1.02055
3	0.590316	0.912816	1.33094	1.45466	0.935464	0.954484	1.07469				1.18132	0.903161	1.14502	1.10413	1.01545	0.900727	1.01025
4	0.458679	0.954362	1.58591	1.0939	0.968086	1.04916	1.04976				1.05054	0.821126	1.19949	0.949531	1.03038	0.843565	1.00621
5	0.389287	0.91593	1.24544	1.11977	0.978095	1.03883	1.04197				1.1914	0.896821	1.20836	0.898158	0.972529	0.867347	0.984004
6	0.338855	0.877955	0.203085	1.08113	1.00499	1.02171	1.02503				0.913786	1.37717	1.20831	0.824828	1.01285	0.84246	0.948194
7	0.342738	0.906712	0.175307	0.846997	0.704227	0.952857	1.01628				0.978114	1.14404	1.18538	0.734667	1.04486	0.79538	0.966573
8	0.328619	1.1357	0.181797	0.707656	0.0394272	1.03063	1.08146				1.1636	1.21869	1.23274	0.728859	1.01815	0.803919	0.959013
9	0.328311	0.864111	0.180414	0.664322	0.0261436	1.05121	1.04961				1.32699	1.11798	1.23889	0.773515	1.03471	0.763611	0.95713
10	0.308779	0.860544	0.167032	0.64308	0.0262227	0.944259	1.03821				1.34096	0.83366	1.19669	0.726913	1.05339	0.74386	0.911452
11	0.30893	0.592332	0.155488	0.591147	0.0261622	1.02353	1.02603				1.30217	0.843751	1.20584	0.732096	1.04473	0.726868	0.952125
12	0.261343	0.479833	0.114179	0.57102	0.0250613	1.01796	0.0806749				1.22128	0.780321	1.24275	0.721852	1.01441	0.680743	0.889803
13	0.187714	0.472356	0.144897	0.561786	0.0257307	1.0046	0.0790152				1.29217	0.769397	1.214	0.74547	1.03735	0.649085	0.962187
14	0.0823959	0.454746	0.135707	0.56058	0.0277076	0.985559	0.077866				1.31694	0.817525	1.21461	0.713564	1.00091	0.665096	0.977712
15	0.0569309	0.375866	0.183003	0.400791	0.0275695	0.975918	0.0721067				1.18182	0.75266	1.1847	0.689669	1.02283	0.655357	0.957722
16	0.0545958	0.396253	0.177631	0.246431	0.0290233	0.959389	0.0714146				0.979639	0.65968	1.23018	0.622276	1.00951	0.642839	0.885224
17	0.0584299	0.322295	0.183412	0.130296	0.0277299	0.941283	0.0761879				1.07281	0.583237	1.20258	0.808147	1.01471	0.630125	0.797764
18	0.0583459	0.286686	0.163747	0.0895988	0.0314616	0.911882	0.0751422				0.948444	0.581665	1.22877	0.89268	0.921838	0.634451	0.748174
19	0.0577178	0.23544	0.158254	0.0906325	0.0446997	0.96018	0.0744636				0.937573	0.497353	1.24085	0.961941	0.933432	0.624173	0.670615
20	0.0580285	0.208309	0.15638	0.092795	0.0256048	1.02745	0.074751				0.822335	0.654096	1.21788	0.898986	0.986656	0.666759	0.603776
21	0.0603352	0.157437	0.131162	0.089422	0.0252237	0.0592821	0.0729514				0.657486	0.721507	1.21659	0.813254	0.962901	0.675963	0.481856
22	0.0567467	0.105288	0.117884	0.0943202	0.0272841	0.0591592	0.0731367				0.380825	0.657488	1.15185	0.912808	0.977728	0.653738	0.464906
	Nuc_ infected cells IFNb treated
1	1	1	1	1	1	1	1
2	1.0169	0.807694	0.947582	1.1343	0.899263	0.96175	0.866906
3	0.900281	0.689976	0.807516	0.958464	0.778327	0.800267	0.723516
4	0.809226	0.64604	0.708354	0.811793	0.709623	0.75098	0.682525
5	0.706523	0.645582	0.578299	0.737086	0.634431	0.730319	0.630146
6	0.648867	0.582627	0.527737	0.7264	0.592969	0.680594	0.60805
7	0.649393	0.571199	0.504604	0.738183	0.584488	0.679867	0.538988
8	0.663706	0.554912	0.556304	0.641972	0.601021	0.690125	0.527067
9	0.633679	0.591321	0.457154	0.630756	0.550331	0.691797	0.517345
10	0.579926	0.560769	0.473135	0.645238	0.542168	0.689402	0.509328
11	0.592122	0.517988	0.441107	0.61433	0.531207	0.664219	0.523509
12	0.585698	0.519201	0.438919	0.626587	0.509979	0.669771	0.519698
13	0.508745	0.439146	0.409424	0.575898	0.523532	0.650553	0.485222
14	0.553423	0.455682	0.439632	0.626429	0.536507	0.684586	0.518628
15	0.560963	0.453141	0.425087	0.604311	0.510829	0.6405	0.497558
16	0.518517	0.418697	0.427032	0.605278	0.497006	0.641074	0.487749
17	0.516014	0.418876	0.413918	0.541951	0.443672	0.615915	0.432583
18	0.486153	0.404464	0.440164	0.543805	0.414187	0.576179	0.406223
19	0.485973	0.409966	0.434246	0.536729	0.412068	0.576527	0.406052
20	0.469345	0.416667	0.451598	0.601415	0.449972	0.564169	0.456424
21	0.469661	0.385784	0.43171	0.529641	0.404576	0.538574	0.398508
22	0.454513	0.397614	0.463466	0.600125	0.423352	0.553737	0.418838
	Nuc_SARS-CoV-2 infected cells not cocultured with pDCs	Nuc_SARS-CoV-2 infected cells not cocultured with pDCs	Nuc_SARS-CoV-2 infected cells not cocultured with pDCs	Nuc_SARS-CoV-2 infected cells not cocultured with pDCs	Nuc_SARS-CoV-2 infected cells not cocultured with pDCs	Nuc_SARS-CoV-2 infected cells not cocultured with pDCs	Nuc_SARS-CoV-2 infected cells not cocultured with pDCs
1	1	1	1	1	1	1	1
2	1.00064	0.968893	1.06615	0.975326	0.988104	1.00439	0.985774
3	0.772124	0.864034	1.10283	1.0137	0.910072	0.734186	0.997041
4	0.746969	0.775437	1.16347	1.05459	0.844994	0.687495	0.973068
5	0.895281	0.906408	1.18921	1.00988	0.792382	0.767395	0.916249
6	0.918857	0.872394	1.19792	1.13254	0.771008	0.655975	0.796699
7	0.93049	0.867343	1.16589	1.08327	0.776788	0.676912	0.898883
8	0.95528	0.866814	1.17443	1.06998	0.833277	0.779266	0.913483
9	0.993169	0.873792	1.27757	1.10068	0.826112	0.786673	0.984048
10	0.987772	0.853207	1.23457	1.06099	0.833298	0.730069	1.04629
11	0.994124	0.820386	1.18247	1.03559	0.720583	0.782912	0.928837
12	0.983826	0.810809	1.20796	0.95681	0.82722	0.658902	0.779675
13	0.970019	0.795872	1.13077	0.915547	0.697588	0.715736	0.828098
14	0.907271	0.776868	1.15117	0.885359	0.755322	0.616861	0.809474
15	0.981862	0.756408	1.02029	0.868601	0.63846	0.630054	0.813652
16	0.936202	0.709305	1.19017	0.904225	0.624149	0.55128	0.757856
17	0.874571	0.671874	1.1348	0.893693	0.539423	0.551456	0.82885
18	0.864044	0.672289	1.07594	0.972358	0.632952	0.551358	0.819776
19	0.870635	0.67373	1.09604	0.901061	0.609706	0.46802	0.798921
20	0.895198	0.679082	1.21318	0.908379	0.613334	0.564273	0.735713
21	0.849959	0.64442	1.17866	0.869407	0.5583	0.505559	0.764738
22	0.880235	0.660835	1.21567	0.902994	0.603033	0.556499	0.757646
	NUC_ infected cells in contact with pDCs_drop of fluo										Nuc_ infected cells in contact with pDCs_no drop of fluo
1	1	1	1	1	1	1	1				1	1	1	1	1	1	1
2	0.939014	1.04938	1.10428	1.00314	1.259	1.04462	1.1564				0.988324	0.927168	1.01479	1.2493	0.902135	1.02237	0.95671
3	0.790357	1.07136	1.0742	0.996143	1.19282	1.02528	1.25353				1.03404	0.718972	0.973704	1.06156	0.877539	0.906916	0.90786
4	0.767746	0.951943	1.02035	1.01037	1.15376	1.0182	1.21263				0.78162	0.665005	0.942061	0.925955	0.89283	1.01323	0.835367
5	0.731895	1.11411	1.22228	0.918979	0.914775	0.960241	1.10901				0.75377	0.665746	0.971245	0.807686	0.786613	0.985807	0.745447
6	0.756137	0.990685	1.13988	0.964191	0.812723	0.933783	1.0766				0.734468	0.728069	1.06054	0.726137	0.773292	0.990956	0.682995
7	0.847259	1.01198	1.02432	1.19617	0.617728	0.858805	0.995123				0.977103	0.625446	1.03322	0.743137	0.798777	1.02117	0.682531
8	0.771397	1.03788	1.13033	1.08227	0.596556	0.835272	1.02338				0.769565	0.612143	1.57664	0.747895	0.7281	1.0177	0.691745
9	0.774718	1.31077	1.18515	1.22616	0.542487	0.868665	1.08625				0.732837	0.594799	1.32419	0.735527	0.752674	1.03288	0.660299
10	0.764034	1.40693	1.17186	1.07417	0.560708	0.864482	1.02809				0.67664	0.539287	1.2247	0.667664	0.840304	1.00655	0.527893
11	0.729046	1.24081	1.12448	1.00195	0.55423	0.957272	1.44757				0.769573	0.552743	1.07137	0.635926	0.752466	1.03234	0.542364
12	0.692088	1.06291	0.692958	0.94189	0.543217	0.803511	1.20453				0.652441	0.517933	1.10704	0.629087	1.06472	0.98546	0.519497
13	0.765747	0.98571	0.990007	1.1371	0.500869	0.796017	1.25513				0.78969	0.571306	1.24506	0.601731	1.08829	0.983821	0.544791
14	0.703591	1.01868	0.953208	1.05589	0.476226	0.822432	1.26154				0.807786	0.576456	1.16829	0.607156	1.05652	1.10111	0.635465
15	0.708103	1.03547	1.0241	0.961151	0.368207	0.800879	0.774949				0.789445	0.542891	1.27397	0.610954	1.04673	1.06997	0.636748
16	0.629433	1.00573	1.03562	0.98892	0.38872	0.750939	0.787137				0.751288	0.53174	1.32438	0.515193	0.927825	0.88752	0.619162
17	0.532943	1.02881	0.958788	1.08767	0.386998	0.763932	1.17313				0.657773	0.413245	1.09979	0.545113	1.08036	0.872831	0.598266
18	0.515468	1.0165	0.887819	0.961724	0.359318	0.763433	1.03674				0.668259	0.394011	1.45901	0.57376	1.07242	0.868602	0.608903
19	0.524383	1.03421	0.8332	1.04027	0.293746	0.765677	0.962141				0.687475	0.377731	1.39279	0.496973	0.64733	0.868134	0.567315
20	0.572785	1.05325	0.748734	1.01413	0.316295	0.722136	1.03829				0.70172	0.474649	1.28908	0.570041	0.769176	0.943497	0.566657
21	0.501687	0.996903	0.727124	1.02137	0.353326	0.551766	1.3597				0.68472	0.44795	1.13123	0.557216	0.906425	0.855291	0.61736
22	0.571447	1.03828	0.647683	1.27436	0.36725	0.752442	1.23731				0.736762	0.443654	1.10681	0.599271	0.696423	0.869114	0.617667
