# Supplementary material for: Severe COVID-19 patients have impaired plasmacytoid dendritic cell-mediated control of SARS-CoV-2
Source: Nat Commun. 2023 Feb 8;14:694. doi: 10.1038/s41467-023-36140-9 (PMC9907212; doi:10.1038/s41467-023-36140-9)
Supplement: Supplementary file 4 — Source Data [file 41467_2023_36140_MOESM4_ESM.zip › Source data/Venet Main Fig 5.xlsx]

## Sheet: Fig 5b
		SARS-CoV-2 infected cells in contact with pDCs	SARS-CoV-2 infected cells in contact with pDCs	SARS-CoV-2 infected cells in contact with pDCs	SARS-CoV-2 infected cells in contact with pDCs	SARS-CoV-2 infected cells in contact with pDCs	SARS-CoV-2 infected cells not in contact with pDCs	SARS-CoV-2 infected cells not in contact with pDCs	SARS-CoV-2 infected cells not in contact with pDCs	SARS-CoV-2 infected cells not in contact with pDCs	SARS-CoV-2 infected cells not in contact with pDCs
0.5	0.5	1	1	1	1	1	1	1	1	1	1
1	1	0.93	0.977	0.77	0.96	1.068	0.977	0.981	0.945	0.916	0.934
1.5	1.5	0.884	1.04	0.76	0.93	0.806	0.867	0.978	0.905	0.901	0.892
2	2	0.889	1.002	0.67	0.86	0.954	0.926	0.972	0.829	0.873	0.873
2.5	2.5	0.879	1.007	0.66	0.83	0.967	0.943	0.995	0.825	0.928	0.93
3	3	0.846	1	0.61	0.8	1.034	0.929	0.965	0.807	0.918	0.935
3.5	3.5	0.835	0.997	0.64	0.76	1.02	0.928	0.992	0.929	0.918	0.918
4	4	0.825	0.998	0.53	0.71	0.995	0.841	0.965	0.891	0.904	0.908
4.5	4.5	0.854	0.994	0.55	0.75	1.07	0.86	0.94	0.902	0.903	0.915
5	5	0.821	0.959	0.42	0.75	1.051	0.838	0.941	0.88	0.891	0.874
5.5	5.5	0.83	0.967	0.51	0.73	1.066	0.924	0.967	0.883	0.904	0.871
6	6	0.858	0.993	0.488	0.64	1.025	0.869	0.954	0.894	0.895	0.923
6.5	6.5	0.817	1.012	0.6	0.13	1.021	0.846	0.946	0.861	0.908	0.91
7	7	0.832	1.03	0.57	0.13	1.052	0.89	0.95	0.882	0.91	0.897
7.5	7.5	0.839	1.061	0.63	0.12	1.017	0.9	0.988	0.896	0.909	0.839
8	8	0.796	1.001	0.66	0.11	1.041	0.867	0.968	0.861	0.928	0.89
8.5	8.5	0.792	0.995	0.58	0.1	1.01	0.848	0.947	0.859	0.956	0.901
9	9	0.733	0.903	0.5	0.1	0.975	0.869	0.981	0.851	0.946	0.913
9.5	9.5	0.675	0.829	0.44	0.09	0.992	0.881	0.97	0.904	0.925	0.899
10	10	0.644	0.784	0.39	0.09	1.019	0.912	0.985	0.921	0.953	0.904
10.5	10.5	0.624	0.71	0.31	0.08	0.956	0.908	0.944	0.912	0.941	0.904
11	11	0.578	0.664	0.33	0.08	0.873	0.884	0.958	0.895	0.93	0.855
11.5	11.5	0.55	0.623	0.28	0.08	0.931	0.87	0.942	0.885	0.924	0.845
12	12	0.525	0.576	0.25	0.08	0.98	0.86	0.951	0.87	0.897	0.838
12.5	12.5	0.495	0.563	0.24	0.08	0.97	0.87	0.953	0.845	0.894	0.836
13	13	0.493	0.529	0.25	0.08	1.005	0.858	0.92	0.858	0.892	0.833
13.5	13.5	0.469	0.515	0.24	0.08	0.892	0.822	0.876	0.822	0.871	0.788
14	14	0.454	0.486	0.22	0.08	0.819	0.809	0.85	0.789	0.85	0.791
14.5	14.5	0.437	0.481	0.18	0.08	0.766	0.799	0.858	0.774	0.815	0.81
15	15	0.428	0.475	0.19	0.08	0.831	0.775	0.903	0.751	0.819	0.783
15.5	15.5	0.422	0.463	0.18	0.07	0.754	0.762	0.903	0.73	0.788	0.749
16	16	0.422	0.465	0.18	0.08	0.767	0.739	0.88	0.727	0.786	0.776
16.5	16.5	0.423	0.46	0.17	0.08	0.709	0.71	0.847	0.711	0.755	0.727
17	17	0.423	0.46	0.17	0.08	0.71	0.68	0.766	0.688	0.717	0.698
17.5	17.5	0.447	0.499	0.16	0.08	0.735	0.649	0.775	0.677	0.698	0.682
18	18	0.463	0.525	0.21	0.08	0.723	0.645	0.736	0.683	0.689	0.671
18.5	18.5	0.472	0.532	0.21	0.08	0.768	0.62	0.738	0.659	0.667	0.629
19	19	0.48	0.548	0.2	0.08	0.784	0.596	0.671	0.638	0.654	0.616
19.5	19.5	0.475	0.548	0.23	0.08	0.82	0.558	0.723	0.615	0.612	0.594
20	20	0.5	0.573	0.22	0.08	0.779	0.56	0.744	0.612	0.608	0.601
20.5	20.5	0.496	0.567	0.21	0.08	0.757	0.533	0.71	0.58	0.582	0.583
21	21	0.489	0.561	0.19	0.08	0.669	0.515	0.664	0.572	0.57	0.576
21.5	21.5	0.498	0.581	0.15	0.08	0.766	0.503	0.676	0.557	0.566	0.569
22	22	0.497	0.576	0.19	0.08	0.762	0.505	0.652	0.556	0.552	0.557
22.5	22.5	0.494	0.577	0.18	0.07	0.732	0.469	0.597	0.535	0.517	0.531
23	23	0.482	0.582	0.15	0.08	0.677	0.434	0.573	0.514	0.5	0.518
23.5	23.5	0.493	0.6	0.15	0.07	0.657	0.409	0.578	0.51	0.493	0.489
24	24	0.497	0.598	0.16	0.07	0.609	0.404	0.582	0.492	0.482	0.501

## Sheet: Fig 5c
		SARS-CoV-2 infected cells not cocultured with pDCs	SARS-CoV-2 infected cells not cocultured with pDCs	SARS-CoV-2 infected cells not cocultured with pDCs	SARS-CoV-2 infected cells not cocultured with pDCs	SARS-CoV-2 infected cells not cocultured with pDCs
0.5	0.5	1	1	1	1	1
1	1	0.95	0.94	0.92	1.03	0.98
1.5	1.5	0.94	0.93	0.85	1	0.93
2	2	0.96	0.91	0.97	0.9	0.92
2.5	2.5	0.92	0.85	0.97	0.94	0.91
3	3	0.86	0.99	0.96	0.95	0.93
3.5	3.5	0.9	1.06	0.94	0.93	0.87
4	4	0.78	0.74	0.93	0.92	0.87
4.5	4.5	0.86	0.72	1	0.91	0.84
5	5	0.95	0.8	0.97	0.95	0.87
5.5	5.5	0.97	0.85	1.07	0.98	0.87
6	6	0.95	0.89	0.98	1.03	0.91
6.5	6.5	0.93	0.93	0.84	1.02	0.91
7	7	0.98	1	0.91	1.1	0.91
7.5	7.5	0.94	0.97	1.03	1.11	0.9
8	8	0.89	1.05	1.02	1.14	0.87
8.5	8.5	0.97	1.04	1.12	1.14	0.98
9	9	0.91	1.05	1.06	1.18	1
9.5	9.5	0.89	1.07	1.1	1.15	0.94
10	10	0.88	1.04	1.08	1.16	1.01
10.5	10.5	0.93	1.06	1.12	1.17	1.07
11	11	0.9	1.03	1.1	1.11	1.04
11.5	11.5	0.87	1.06	1.06	1.15	1.04
12	12	0.9	1.1	1.13	1.13	0.95
12.5	12.5	0.83	1	1.03	1.16	1.01
13	13	0.85	1.05	1.01	1.08	0.93
13.5	13.5	0.81	0.99	0.96	1.14	0.95
14	14	0.85	1.04	0.93	1.01	0.89
14.5	14.5	0.81	1.04	0.89	1.06	0.89
15	15	0.83	1	0.82	1.04	0.84
15.5	15.5	0.8	0.91	0.78	1.01	0.82
16	16	0.8	0.89	0.71	0.99	0.86
16.5	16.5	0.75	0.81	0.7	0.94	0.83
17	17	0.76	0.77	0.66	0.95	0.8
17.5	17.5	0.74	0.77	0.63	0.91	0.7
18	18	0.69	0.71	0.63	0.94	0.82
18.5	18.5	0.64	0.74	0.62	0.93	0.8
19	19	0.64	0.73	0.61	0.93	0.75
19.5	19.5	0.63	0.73	0.63	0.91	0.76
20	20	0.58	0.74	0.65	0.92	0.7
20.5	20.5	0.6	0.7	0.66	0.9	0.7
21	21	0.61	0.7	0.67	0.89	0.71
21.5	21.5	0.51	0.66	0.67	0.86	0.72
22	22	0.51	0.62	0.68	0.88	0.71
22.5	22.5	0.49	0.59	0.65	0.85	0.7
23	23	0.48	0.59	0.62	0.82	0.64
23.5	23.5	0.51	0.56	0.57	0.86	0.64
24	24	0.45	0.52	0.49	0.83	0.62

## Sheet: Fig 5d
Hours	Sars-cov2 NeonG infected + pDC	Sars-cov2 NeonG infected + pDC	Sars-cov2 NeonG infected + pDC
	50.27	59.58	49.73
	40.17	41.83	59.83
	83.71	50.8	16.29
	92.52	51.84	7.48
	39.07	49.91	60.93
	41.39	29.05	29.59
	34.9	27.34	47.33
	-44.17	21.9	45.46
	57.92	33.5	42.77
	-9.93	28.28	15.86
	43.13	13.16	24.48
	38.9	-4.59	22.17
	49.73	29.2	41.73
	58.52	32.51	45.91
	41.44	34.98	39.31
	41.07	54.24	25.78
	94.68	49.46	32.79
	30.79	40.63	40.51
	1.47	39.9	30.15
	88.22	39.25	9.49
	31.3	49.2	45.79
	86.44	46.63	1.05
	9.76	50.68	9.25
	94.72	44.05	43.61
	45.05	65.08	48.01
	80.73	45.89	42.93
	75.29	43.99	39.57
	87.51		46.35
	90.39		55.44
	31.33		56.92
	24.72		41.53
	93.26		50.47
	75.85		60.91
	39.96		45.11
	70.29		47.58
	61.07		47.58
	48.21
	62.69
	67.47
	61.51
	69.01
	65.07
	61.83
	76.7
	61.37
	77.98
	55

## Sheet: Fig 5e
Hours	Sars-cov2 NeonG infected + pDC
	5.5
	4
	2
	6
	4.5
	2
	15.5
	13
	18
	5
	16
	16.5
	11
	7.5
	3.5
	10.5
	16.5
	8.5
	8.5
	14
	6
	7
	7.5
	7.5

## Sheet: Fig 5f
Hours	SARS mNG + pDC + antiLFA1	SARS mNG + pDC
	0.17	2.08
	0.17	2.42
	0.25	2.75
	0.25	2.92
	0.33	3.17
	0.33	4.17
	0.33	4.17
	0.42	4.33
	0.5	4.5
	0.5	4.92
	0.58	5
	0.58	5.17
	0.75	5.58
	0.75	5.67
	0.75	6.17
	0.83	6.33
	1	6.75
	1.08	7.75
	1.08	9.25
	1.08	10.25
	1.17	10.42
	1.17	10.5
	1.17	11.67
	1.25	11.92
	1.33	12.17
	1.33	12.75
	1.42	12.83
	1.67	13
	1.75	14
	1.83	14.33
	1.92	14.42
	2.17	15.17
	2.17	15.33
	2.25	16.67
	2.67	16.67
	2.75	16.83
	2.83	17.5
	3	19.33
	3	19.83
	3.33	20.08
	3.42
	3.5
	3.5
	3.83
	4
	4.75
	4.75
	4.83
	6.08
	6.83
	7.42
	7.83
	8.58
	9.08
	10.25
	12.5
	14.08
	17.25
	18.17

## Sheet: Fig 5g
		<3h	3h-18h	>18h
SARS mNG + pDC + antiLFA1		62.71	35.59	1.69
SARS mNG + pDC		10	82.5	7.5

## Sheet: Fig 5h
	Sars-cov2 NeonG infected + pDC _ drop	Sars-cov2 NeonG infected + pDC _ drop	Sars-cov2 NeonG infected + pDC _ drop	Sars-cov2 NeonG infected + pDC _ drop	Sars-cov2 NeonG infected + pDC _ drop	Sars-cov2 NeonG infected + pDC _ drop	Sars-cov2 NeonG infected + pDC _ drop	Sars-cov2 NeonG infected + pDC _ drop	Sars-cov2 NeonG infected + pDC _ drop	Sars-cov2 NeonG infected + pDC _ drop	Sars-cov2 NeonG infected + pDC _ drop	Sars-cov2 NeonG infected + pDC _ drop	Sars-cov2 NeonG infected + pDC _ drop	Sars-cov2 NeonG infected + pDC _ drop	Sars-cov2 NeonG infected + pDC _ drop	Sars-cov2 NeonG infected + pDC_ no drop	Sars-cov2 NeonG infected + pDC_ no drop	Sars-cov2 NeonG infected + pDC_ no drop	Sars-cov2 NeonG infected + pDC_ no drop	Sars-cov2 NeonG infected + pDC_ no drop	Sars-cov2 NeonG infected + pDC_ no drop	Sars-cov2 NeonG infected + pDC_ no drop	Sars-cov2 NeonG infected + pDC_ no drop	Sars-cov2 NeonG infected + pDC_ no drop	Sars-cov2 NeonG infected + pDC_ no drop	Sars-cov2 NeonG infected + pDC_ no drop	Sars-cov2 NeonG infected + pDC_ no drop	Sars-cov2 NeonG infected + pDC_ no drop	Sars-cov2 NeonG infected + pDC_ no drop	Sars-cov2 NeonG infected + pDC_ no drop	Sars-cov2 NeonG infected	Sars-cov2 NeonG infected	Sars-cov2 NeonG infected	Sars-cov2 NeonG infected	Sars-cov2 NeonG infected	Sars-cov2 NeonG infected	Sars-cov2 NeonG infected	Sars-cov2 NeonG infected	Sars-cov2 NeonG infected	Sars-cov2 NeonG infected	Sars-cov2 NeonG infected	Sars-cov2 NeonG infected	Sars-cov2 NeonG infected	Sars-cov2 NeonG infected	Sars-cov2 NeonG infected	Sars-cov2 NeonG infected + IFNb	Sars-cov2 NeonG infected + IFNb	Sars-cov2 NeonG infected + IFNb	Sars-cov2 NeonG infected + IFNb
Nuc	18.3	100.32	23.14	84.87	63.32	48.16	40.61	78.87	57.14	103.83	64.77	127.44	36.73	75.24	123.73	31.99	41.76	59.32	52.11	69.05	62.07	42.75	53.47	73.68	44.37	110.68	59.93	69.64	86.91	61.77	93.17	84.76	60.64	68.4	70.76	59.05	43	49.37	88.02	66.08	121.57	90.3	60.3	55.65	75.76	45.45	39.76	46.35	60.01
Neon	7.56	11.77	2.95	6.35	11.54	3.29	5.54	4.48	5.67	10.53	11.79	9.43	2.73	5.92	7.31	86.16	95.07	92.22	63.8	47.68	97.02	100.59	61.59	38.08	65.75	115.18	91.28	97.77	65.37	46.49	98.91	104.33	91.33	103.71	95.04	94.91	103.31	110.24	89.21	83.49	129.62	85.22	83.91	86.53	110.81	99.44	97.22	96.84	84.94
[truncated: 4 more columns]
