# Supplementary material for: Severe COVID-19 patients have impaired plasmacytoid dendritic cell-mediated control of SARS-CoV-2
Source: Nat Commun. 2023 Feb 8;14:694. doi: 10.1038/s41467-023-36140-9 (PMC9907212; doi:10.1038/s41467-023-36140-9)
Supplement: Supplementary file 4 — Source Data [file 41467_2023_36140_MOESM4_ESM.zip › Source data/Venet Suppl Fig. 2.xlsx]

## Sheet: Fig S2b isotype
	IFNa+hi	IFNa+hi			IFNa+ IFNL1-	IFNa+ IFNL1-	IFNa+ IFNL1+	IFNa+ IFNL1+
cont Isotype	0.2	0.113		cont Isotype	0.28	0.24	0.14	0.081
no IFNa ab	0	0.07		no IFNŒ± ab	0.39	0.17	0.055	0.035
IFNa ab infect	3.33	2.23		IFNŒ± ab infect	2.56	1.99	1.43	0.97
IFNa ab mock	0.86	0.14		IFNŒ± ab mock	1.3	0.33	0.22	0
	IFNa+	IFNa+			IFNa+ IFNL1-	IFNa+ IFNL1-	IFNa+ IFNL1+	IFNa+ IFNL1+
cont Isotype	0.42	0.321		cont Isotype	0.1	0.081	0.1	0.032
no IFNa ab	0.445	0.205		no IFNŒ± ab	0	0.035	0	0.035
IFNa ab infect	3.99	2.96		IFNŒ± ab infect	2.08	1.35	1.25	0.88
IFNa ab mock	1.52	0.33		IFNŒ± ab mock	0.86	0.14	0	0

## Sheet: Fig S2c IFNla mDC1 coh
	mDC1 IFNlambda	mDC1 IFNlambda	mDC1 IFNlambda	mDC1 IFNlambda	mDC1 IFNlambda	mDC1 IFNlambda	mDC1 IFNlambda	mDC1 IFNlambda	mDC1 IFNlambda	mDC1 IFNlambda	mDC1 IFNlambda	mDC1 IFNlambda	mDC1 IFNlambda	mDC1 IFNlambda	mDC1 IFNlambda	mDC1 IFNlambda	mDC1 IFNlambda	mDC1 IFNlambda	mDC1 IFNlambda	mDC1 IFNlambda	mDC1 IFNlambda
HD cont	0.306	5.16	1.09	1.14	1.15	0.53	5.49	0.69	1.13	0.26	1.39	2.96	4.32	7.41	4.03
rea cont	3.12	3.58	4.52	27.03	1.74	1.18	0.526	0.34	0	4.2	3.78	0.84
mild early cont	0.85	7.2	38.1	10.54	16.25	0.53	0.33	15.92	7.51	7.5	0.51	0.058	0	7.67	3.85
mild late cont	0.32	0.084	12.6	0.28	0.493	6.92	30.28	0.3	2.58	3.254	2.69
HD Cov inf	0	8.22	2.95	61.44	0	0.5	2.84	52.93	44.499	0.098	1	0.805	8.05	1.65	8.81	1.36
rea Cov inf	0	0	2.97	6.61	2.13	2.44	8.45	1.38	0.98	0	2.17	1.82
mild early Cov inf	1.06	0	30.6	6.66	3.96	4.59	3.13	31.53	4.22	38.6	0	0.077	0.066	0.68	0
mild late Cov inf	0	0	13.02	1.05	0.33	33.52	34.24	0	0.99	3.87	1.61
HD agonist	1.02	13.83	9.36	56.54	5.27	9.24	5.74	28.26	65.16	7.23	3.11	12.33	2.33	0.69	1.13	0.26	1.39	2.96	4.32	7.41	4.03
rea agonist	10.83	4.85	1.36	6.07	14.22	4.06	3.08	4.24
mild early agonist	1.61	0.69	33.8	33.48	63.72	37.04	5.7	72.97	70.53	5.42	49.9	7.48	7.64
mild late agonist	2.41	1.71	25.25	8.77	6.15	25.98	40.51	2.84	1.21	1.84	0.55											0

## Sheet: Fig S2d IL6 mDC2nonmDC2CD14 coh
	IL6 mDC2	IL6 mDC2	IL6 mDC2	IL6 mDC2	IL6 mDC2	IL6 mDC2	IL6 mDC2	IL6 mDC2	IL6 mDC2	IL6 mDC2	IL6 mDC2	IL6 mDC2	IL6 mDC2	IL6 mDC2	IL6 nonmDC2	IL6 nonmDC2	IL6 nonmDC2	IL6 nonmDC2	IL6 nonmDC2	IL6 nonmDC2	IL6 nonmDC2	IL6 nonmDC2	IL6 nonmDC2	IL6 nonmDC2	IL6 nonmDC2	IL6 nonmDC2	IL6 nonmDC2	IL6 nonmDC2	IL6 CD14	IL6 CD14	IL6 CD14	IL6 CD14	IL6 CD14	IL6 CD14	IL6 CD14	IL6 CD14	IL6 CD14	IL6 CD14	IL6 CD14	IL6 CD14	IL6 CD14	IL6 CD14
HD cont	0.15	2.01	0.167	0.95	0.054	8.08	1.4	0.51	0.048	1.29	0.66	1.54	6.92	0.71	0.21928	0.39	0.041	0.168	0.027	1.49	1.442	0.49	0.01334	0.333	0.357	0.61	1.474	0.6673	0.037	0.04	0.191	0.183	0.081	0	0.293	0.117	0.06528	0.292	0.533	0.037	0.582	0.115
rea cont	2.6	11.46	4.62	0.84	0.61	0.2	1.74								0.78441	0.86	0.562	0.55	1.43	0.03213	0.2								0.21	0.095	0.024	3.312	3.69	0.293	0.95
mild early cont	54.1	21.19	14.67	2.81	9.12	0.13	2.71	0.13	2.58	0.08					30.42	6.384	3.18	1.74	3.97	0.02133	0.228	0.03949	1.49	0.055					24.17	2.324	1.15	0.10539	0.299	0.12561	0.321	0.137	3.03	0.084
mild late cont	1.32	28.34	4.22	0.134	0.054	3.24	0.199	0.41	0	2.67	1.38	1.48			0.73547	25.6	1.97	0.01447	0.114	0.45	0.143	0.067	0.069	1.69	1	1.01			0.10803	5.3	0.102	0.195	0.273	0.422	0.1349	0.1	0.09	0.03004	0.173
HD Cov inf	0.66	8.67	0.44	1.01	0.1	2.19	4.88	0.107	0.95	0.28	1.76	10.58	1.67		0.486	7.65	0.049	0.256	0.04937	1.89	3.18	0.117	0.19	0.103	0.79	2.648	0.485		0.247	0.327	1.009	0.332	0.119	0.226	0.264	0.296	0.261	0.326	0.07583	1.18	0.075
rea Cov inf	6.11	5.6	5.51	0.167	0.11	0.36	0								5.45	0.715	1.921	0.052	0.33	0.051	0								5.65	0.234	0.09	0.509	0.8	0.165	0
mild early Cov inf	32.34	0.76	24.9	9.08	10.41	0.55	2.04	0.13	0.15	0.9					7.9	0.38951	3.8	2.99	5.78	0.087	0.171	0.02528	0.064	0.184					1.383	0.06295	0.15	0.254	1.832	0.752	0.201	0.086	0.098	0.288
mild late Cov inf	85.7	32.45	9.08	0.133	0.07	1.83	2.22	0.94	0	2.14	3.32				69.25	30.89	3.22	0.023	0.077	0.291	0.69	0.081	0.231	1.26	2.49				55.24	5.97	0.289	0.06	0.138	0.289	0.71	0.13	0.099	0.166
HD agonist	25.79	9.013	12.33	15.33	11.045	3.33	32.98	9.35	2.552	3.53	22.25	22.17	16.03	9.53	22.21	22.23	13.35	8.39	15.48	2.65	25.75	24.13	11.14	7.3	29.15	34.13	6.63	16.45	25.88	14.93	33.52	18.37	28.47	13.75	28.54	24.41	26.42	25.95	56.64	25.67	27.6	27.43
rea agonist	36.2	8.97	31.46	12.54	4.53	8.33									39.9	45.5	34.31	30.26	12.14	22.22									59.5	46.1	37.7	61.7	25.39	45.2
mild early agonist	69.05	45.7	67.08	36.7	29.67	10.99	42.8	13.3	22.69	30.14					18.08	11.68	30.62	25.66	43.9	14.76	11.69	2.3	15.53	6.69					67.5	58.21	29.35	38.91	35.62	36.83	42.7	43.46	45.49	49.16
mild late agonist	38.09	62.79	22.67	11.53	8.35	30.2	8.46	2.11	0	22.84	11.46	11.61			20.42	48.57	38.86	14.95	15.01	7.1	13.28	0.91	0.058	27.11	24.31	26.58			40.32	61.99	40.03	29.8	34.95	32.1	29.75	25.2	26.86	19.3	22.79

## Sheet: Fig S2e CD80 mDC1 coh
	mDC1 CD80	mDC1 CD80	mDC1 CD80	mDC1 CD80	mDC1 CD80	mDC1 CD80	mDC1 CD80	mDC1 CD80	mDC1 CD80	mDC1 CD80	mDC1 CD80	mDC1 CD80	mDC1 CD80	mDC1 CD80	mDC1 CD80	mDC1 CD80	mDC1 CD80	mDC1 CD80	mDC1 CD80	mDC1 CD80	mDC1 CD80
HD cont	5.556	4.2	14.13	0.46	4.79	17.8	6.61	13.46	0.75	2.3	30.13	6.84	21.26	19.96	27.62
rea cont	6.25	2.48	4.52	7.91	4.78	15.24	14.226	13	3.14	9.24	9.44	8.4
mild early cont	9.09	12.53	32.5	14.14	8.94	5.06	5.65	3.42	2.14	1.24	11.7	3.379	3.9	10.43	10
mild late cont	7.71	4.054	8.54	6.9	7.353	2.25	1.04	5.32	9.03	5.894	8.67
HD Cov inf	8.99	4.44	10.56	0.63	4.53	23.83	6.21	12.97	0.099	10.598	28.54	5.525	21.57	13.2	30.82	27.88
rea Cov inf	21.8	8.58	6.93	9.69	6.81	17.66	14.89	11.4	3.92	8.84	6.52	6.36
mild early Cov inf	22.2	9.95	31.6	23.98	11.36	3.48	7.66	2.32	1.81	0	12.9	6.226	3.87	12.57	7.87
mild late Cov inf	18.5	11.1	36.3	7.03	4.67	0.36	0.97	2.23	11.5	5.11	7.81
HD agonist	16.58	14.39	24.2	1.41	11.8	10.94	18.94	9.98	1.24	8.52	7.68	34.35	39.91	13.46	0.75	2.3	30.13	6.84	21.26	19.96	27.62
rea agonist	3.32	5.52	6.46	12.98	11.38	2.72	3.12	1.79
mild early agonist	21.5	26.23	26.12	8.62	8.27	29.04	14.78	1.15	1.11	21.91	25.6	25.44	12.1
mild late agonist	17.73	16.79	12.68	23.64	6.99	1.28	1.27	17.4	10.22	16.09	7.47

## Sheet: Fig S2e PDL1 mDC1 cohorte
	mDC1 PDL1	mDC1 PDL1	mDC1 PDL1	mDC1 PDL1	mDC1 PDL1	mDC1 PDL1	mDC1 PDL1	mDC1 PDL1	mDC1 PDL1	mDC1 PDL1	mDC1 PDL1	mDC1 PDL1	mDC1 PDL1	mDC1 PDL1	mDC1 PDL1	mDC1 PDL1	mDC1 PDL1	mDC1 PDL1	mDC1 PDL1	mDC1 PDL1	mDC1 PDL1
HD cont	38.76	48.68	10.96	15.26	33.7	45.74	27.59	18.95	8.3	12.16	43.56	23.14	39.89	46.71	74.92
rea cont	10.98	17.45	5.81	17.21	7.83	7.85	7.962	9.277	6.97	3.36	9.44	6.72
mild early cont	33.25	57.9	48.2	34.49	29.34	2.26	6.1	30.8	10.72	1.87	31	39.829	29.7	28.65	11.97
mild late cont	42	35.984	34.23	8.37	10.793	14.41	15.24	23	27.63	38.55	34.66
HD Cov inf	60.2	75.14	7.28	25.68	41.2	56	33.59	14.46	5.42	22.898	44.24	18.16	51.73	27.25	60.32	91.16
rea Cov inf	32.2	39.1	7.92	16.26	10.22	9.39	7	7.368	8.33	5.44	8.69	7.27
mild early Cov inf	48.26	54.8	48.3	38.13	39.82	3.06	5.29	87.1	10.06	0.79	21.3	53.751	33.6	36.55	9.84
mild late Cov inf	65.2	68	48.5	6.23	5.583	22.9	17.05	11.7	35.47	29.94	35.79
HD agonist	91.58	92.4	68.39	92.3	93.04	92.45	96.34	88	92	96.28	86.3	92.1	97.63	18.95	8.3	12.16	43.56	23.14	39.89	46.71	74.92
rea agonist	72.71	88.24	55.76	64.97	31.98	61.54	58.43	58.08
mild early agonist	75.78	86.48	78.5	90.6	91.6	73.5	61.95	95.2	73.6	42.82	86.5	81.92	95.31
mild late agonist	84.58	91.99	92.6	87.82	82.57	82.2	78.7	63.79	95.51	95.88	92.34											0

## Sheet: Fig S2fg PDL1 mDC2 nonmDC2 coh
	mDC2 PDL1	mDC2 PDL1	mDC2 PDL1	mDC2 PDL1	mDC2 PDL1	mDC2 PDL1	mDC2 PDL1	mDC2 PDL1	mDC2 PDL1	mDC2 PDL1	mDC2 PDL1	mDC2 PDL1	mDC2 PDL1	mDC2 PDL1	non mDC2 PDL1	non mDC2 PDL1	non mDC2 PDL1	non mDC2 PDL1	non mDC2 PDL1	non mDC2 PDL1	non mDC2 PDL1	non mDC2 PDL1	non mDC2 PDL1	non mDC2 PDL1	non mDC2 PDL1	non mDC2 PDL1	non mDC2 PDL1	non mDC2 PDL1
HD cont	0.96	23.5	7.077	7.79	10.254	16.16	5.76	14.21	3.416	5.41	28.21	7.53	12.38	2.57	2.20928	11.34	1.764	2.768	4.506	5.33	1.202	4.57	3.99134	1.513	3.627	3.4	1.724	0.8673
rea cont	2.02	11.46	4.62	8.86	5.41	2.42	0.87								0.51441	2.66	1.642	1.26	0.74	0.86813	6.08
mild early cont	4.48	4.09	18.97	12.57	14.54	3.08	3.38	9.47	22.15	5.42					1.86	1.994	6.72	2.47	1.94	0.70833	0.978	2.62749	2.56	1.163
mild late cont	1.32	2.49	15.97	3.915	1.82	5.58	3.89	1.92	2.33	10.9	6.26	12.84			0.78547	0.84	2.04	0.71247	0.454	1.16	0.633	2.267	2.11	2.26	1.46	2.05
HD Cov inf	4.61	72.5	3.34	16.34	15.1	10.15	23.39	12.771	16.92	23.81	8.99	17.07	4.17		3.216	66.3	1.023	6.226	5.16937	2.13	6.18	6.3	5.91	2.959	2.94	2.618	0.915
rea Cov inf	10.52	5.6	8.66	4.547	7.78	6.07	3.23								1.01	1.525	1.841	1.261	2.27	0.951	6
mild early Cov inf	5.88	4.45	24.2	15.7	22.48	6.65	7.6	11.63	21.32	10.44					2.34	2.09951	4.52	2.39	4.45	0.573	1.031	2.49228	4.734	2.114
mild late Cov inf	16.9	11.95	16.21	7.939	4.98	9.48	3.95	6.44	2.5	11.57	11.06				4.38	4.33	2.34	0.57	0.521	1.271	0.6	3.511	3.97	2	2.83
HD agonist	71.9	93.73	71	84.4	89.3	32.23	71.4	98.25	82.57	56.83	82.1	68.9	48.7	68.66	55.3	80.4	50	43.1	69.3	11.68	52.1	70.1	63.6	26.78	66.3	56.3	9.58	28.79
rea agonist	56	53.87	72.4	72.1	72.1	68.91									37.5	50.1	47.6	54.2	43.97	47.1
mild early agonist	73.5	83.9	94.4	93.1	96.1	74.3	56	66.5	94.7	85					18.28	16.66	58.2	46.6	79.7	45	12.88	11.06	38.3	20.97
mild late agonist	91.1	95.7	92.9	89.2	72.16	65.3	61.55	50.11	34.1	86.2	82.8	77.9			37.1	56	73.1	69.1	55.8	13.35	38.6	5.98	4.249	51.1	60.4	57

## Sheet: Fig S2fg CD80 mDC2 nonmDC2 coh
	mDC2 CD80	mDC2 CD80	mDC2 CD80	mDC2 CD80	mDC2 CD80	mDC2 CD80	mDC2 CD80	mDC2 CD80	mDC2 CD80	mDC2 CD80	mDC2 CD80	mDC2 CD80	mDC2 CD80	mDC2 CD80	non mDC2 CD80	non mDC2 CD80	non mDC2 CD80	non mDC2 CD80	non mDC2 CD80	non mDC2 CD80	non mDC2 CD80	non mDC2 CD80	non mDC2 CD80	non mDC2 CD80	non mDC2 CD80	non mDC2 CD80	non mDC2 CD80	non mDC2 CD80
HD cont	1.18	7.15	3.94	4.77	4.62	31.4	2.96	5.7	1.54	5.09	24.55	4.79	14.03	3.43	1.93	4.04	2.29	2.49	1.8	10.95	1.36	5.8	2.01	4.98	4.99	4.13	2.03	0.9
rea cont	1.74	10.42	6.93	8.28	3.06	3.44	0								1.16	5.1	4.2	3.32	2.23	1.56	9.17
mild early cont	4.13	3.93	33.14	9.23	14.97	10.06	4.4	6.94	13.65	11.87					3.09	2.88	6.74	6.22	4.04	1.66	2.21	2.42	2.72	2.19
mild late cont	1.99	1.75	18.49	10.02	1.98	4.5	4.86	7.98	3.1	5.25	3.67	4.82			1.57	1.55	5.31	1.29	0.93	2.48	2.2	3.93	3.64	3.03	3.11	3.04
HD Cov inf	2.52	7.63	3.07	3.97	5.26	6.18	5.67	4.51	4.78	25.34	5.05	19.43	5.7		1.97	4.43	1.81	3.82	1.85	1.45	5	2.1	3.54	4.19	4.71	2.78	0.88
rea Cov inf	7.09	5.61	11.81	6.2	5.37	5.71	9.67								1.46	3.48	4.2	2.99	2.51	1.94	11.06
mild early Cov inf	3.47	5.69	29.5	10.54	18.57	9.11	6.14	11.46	10.41	10.73					2.47	2.73	3.55	4.54	3.99	1.53	1.78	2.59	2.97	3.41
mild late Cov inf	7.84	2.8	12.85	6.69	3.77	5.35	3.51	10.64	9.17	5.35	9.08				2.05	1.59	4.46	0.71	1.08	2.02	1.57	6.17	7.79	6.33	10.3
HD agonist	6.87	17.82	17.33	10.79	14.86	27.81	6.72	14.08	7.41	13.01	46.5	17.26	27.53	15.34	2.07	6.3	4.13	3.09	5.54	5.01	2.08	7.43	2.17	4.95	13.14	4.68	2.71	3.85
rea agonist	21.57	39.8	48.57	19.76	6.72	16.65									1.81	6.5	6.42	2.31	1.08	1.24
mild early agonist	13.29	18.21	57.29	25.01	27.67	19.47	19.54	41.86	20.14	13.34					4.79	3.5	14.11	6.62	7.01	7.45	5.23	9.01	10.17	8.7
mild late agonist	8.89	6.7	24.54	21.23	9.47	8.67	22.9	13.21	31.74	23.07	23.13	16.18			3.02	2.95	5.42	3.9	3.34	3.78	5.59	5.88	8.49	4.5	4.62	4.64

## Sheet: Fig S2h kinetics pDC IFNla MILD
	control replicate	control replicate	control replicate	control replicate	control replicate	control replicate	control replicate	SARS replicate	SARS replicate	SARS replicate	SARS replicate	SARS replicate	SARS replicate	SARS replicate	agonist replicate	agonist replicate	agonist replicate	agonist replicate	agonist replicate	agonist replicate	agonist replicate
1	12.8	0.37	11.87	0	1.92	14.71		42.8	4.22	8.5	0.84	0.46	0.87		70.61	19.4	6.74	0.85	2.88	0.65
2	20.9	0	1.9	0	49.8	1.69		16.45	0	2.36	0.24	0	0.81		82.02	0.81	23.87	70.71	1.71	0
3	5.56	0	1.94	0	0.64			25.3	0.18	1.22	0	0				1.03	43.7	0	1.2
4	3.99		0.95	1.16	1.19	2.09		41.2		4.11	0	0	0.73		30.47		1.15	1.14	0.866	0.4
26	19.36	0.77				4.78		18.63	0.13				1.97		57.35	3.88				0.084

## Sheet: Fig S2h kinetics pDC IFNL REA
weeks	control replicate	control replicate	control replicate	control replicate	control replicate	control replicate	control replicate	SARS replicate	SARS replicate	SARS replicate	SARS replicate	SARS replicate	SARS replicate	SARS replicate	TLR replicate	TLR replicate	TLR replicate	TLR replicate	TLR replicate	TLR replicate	TLR replicate
2		6	1.615						2.35	1.92						0.72	4.032
3			0.85							10.5							3.52
4			0.41	0						0	1.72						3.58

## Sheet: Fig S2h HD pDC IFNL
weeks	control HD	control HD	control HD	control HD	control HD	control HD	control HD	control HD	control HD	control HD	control HD	control HD	control HD	control HD	control HD	control HD	SARS HD	SARS HD	SARS HD	SARS HD	SARS HD	SARS HD	SARS HD	SARS HD	SARS HD	SARS HD	SARS HD	SARS HD	SARS HD	SARS HD	SARS HD	SARS HD	TLR HD	TLR HD	TLR HD	TLR HD	TLR HD	TLR HD	TLR HD	TLR HD	TLR HD	TLR HD	TLR HD	TLR HD	TLR HD	TLR HD	TLR HD	TLR HD
15	0.72	0.38	0.53	0.93	1.319	1.47	1.32	0.352	1.4	0	0.78	3.49	10.52	3.86	0.17
16																	0.61	4.38	2.45	46.23	0.98	1.27	2.36	64.89	29.84	0.57	1.78	0.6	1.16	2.67	7.1	2.81
17																																	0.49	0.255	2.49	68.31	18.126	2.51	0.43	49.8	56.95	2.469	0.35	5.41	1.95

[truncated: 3 more sheets: Fig S2i kinetics IL6+ mono MILD, Fig S2i kinetics IL6+ mono REA, Fig S2i HD mono IL6]
