# Supplementary material for: Severe COVID-19 patients have impaired plasmacytoid dendritic cell-mediated control of SARS-CoV-2
Source: Nat Commun. 2023 Feb 8;14:694. doi: 10.1038/s41467-023-36140-9 (PMC9907212; doi:10.1038/s41467-023-36140-9)
Supplement: Supplementary file 4 — Source Data [file 41467_2023_36140_MOESM4_ESM.zip › Source data/Venet Main Fig 2.xlsx]

## Sheet: Fig 2a score IFN-I
		GC-0017	LD-0175	GC-0038	PS-0029	AS-0030	PD-0041	Critic CHA_Mah	Critic RESU	Critic OZBE	Critic BRU CHR	Critic	Critic
Non r√©pondeur	8										2.7
Non r√©pondeur	11										0.6
Non r√©pondeur	15										0.8
mild	4	39.02
mild	10	4.46
mild	19	3.36
mild	25	1.86
R√©pondeur	17							101.7
R√©pondeur	22							27.5
R√©pondeur	24							7.1
R√©pondeur	27							0.7
R√©pondeur	37							0.4
mild	1		173.9
mild	8		18.27
mild	13		3.71
mild	20		2.74
R√©pondeur	8									39.9
R√©pondeur	16									1.2
R√©pondeur	23									1.5
R√©pondeur	30									0.9
R√©pondeur	37									3.1
mild	1			26.39
mild	8			2.8
mild	15			2.35
mild	22
R√©pondeur	7								29.9
R√©pondeur	29								0.6
R√©pondeur	36								1.1
R√©pondeur	43								0.7
R√©pondeur	50								2.3
mild	2				76.76
mild	9				2.63
mild	16				2.3
mild	23				2.07
Non r√©pondeur	49												0.4
Non r√©pondeur	15												0.5
Non r√©pondeur	18												0.6
Non r√©pondeur	20												0.5
mild	1					123.66
mild	8					27.65
mild	14					1.41
mild	22					1.68
Non r√©pondeur	12											2.4
Non r√©pondeur	28											0.5
Non r√©pondeur	35											0.4
Non r√©pondeur	42											0.4
mild	4						149.96
mild	11						71.71
mild	18						2.61
mild	25						1.56

## Sheet: Fig 2a IFNa
	PD-0041	GC-0038	GC-0017	AS-0030	LD-0175	PS-0029	BA-0069	BS-0035	CA-0003	CC-0057	CE-0007	CJ-0019	CM-0017	KA-0003	KV-0047	LE-0015	LM-0043	LO-0037	LP-0034	MC-0044	MJ-0015	PC-0056	PV-0040	RJ-0004	SE-0070	SJ-0022	SJ-0023	TM-0055	Critic CHA_Mah	Critic OZBE	Critic RESU	Critic BRU CHR	Critic HOU_ED	Critic
4	5919
11	2267
18	6.6
25	0.2
1		7382
8		53.3
15		0.2
22		0.2
4			245
10			9.2
19			0.2
25			0.2
180			0.2
1				3683
8				173.2
14				0.26
22				0.26
180				0.26
1					2.9
8					25.2
13					0.33
20					0.33
180					0.33
2						774
9						4.2
16						1.4
23						0.39
30
180						0.39
1										4009	4290	3532					1855	740		816								537
2							2717									6012			342		2126	877		791.8
4													10200		3510
5								9278
7									4591			1873		268.6									5359
8										3	2.9						160	10.3		0.1						10.2		0.6
9																			0.5		11.4	325.1		12.2
10													3.1
11
12								12.3
14									192.9	0.34				0.42			0.84						31.2					0.8
15											0.36	0.38						0.74				0.6				1.7
16																			0.5		0.64			0.54
19													0.4
20								0.32
21									0.32														0.7
22
31																									932
27																													22.4
37																													13.3
8																														1025
16																														0.2
23																														0.2
30																														3.9
36																															7.5
43																															7.3
50																															11
9																																0.2
11																																0.2
15																																0.2
15																																	0.22
18																																	28
20																																	16.7
12																																		0.8
28																																		5.6
35																																		0.2

## Sheet: Fig 2a IFNL
	PD-0041	GC-0038	GC-0017	AS-0030	LD-0175	PS-0029	BA-0069	BS-0035	CA-0003	CC-0057	CE-0007	CJ-0019	CM-0017	DM-0063	KA-0003	KV-0047	LE-0015	LM-0043	LO-0037	LP-0034	MC-0044	MJ-0015	PC-0056	PV-0040	RJ-0004	SE-0070	SJ-0022	SJ-0023	TM-0055	Critic CHA_Mah	Critic OZBE	Critic RESU	Critic BRU CHR	Critic HOU_ED
4	38.2555
11	15.6385
18	7.759
25	2.89561
1		40.9127
8		6.23878
15		8.817
22		0.84852
4			7.59607
10			9.23008
19			3.37
25			0.84852
180			2.19206
1				8.83476
8				4.32447
14				2.15873
22				2.66904
180				1.83892
1					24.1741
8					3.57923
13					2.14205
20					2.008
180					1.88983
2						9.03623
9						3.78879
16						1.966
23
30						2.32477
180						2.71777
1										26.13	17.92	26.34						14.21	6.88		13.4								10.98
2							22.1							10.55			11.74			1.89		14.93	7.85		14.74
4													53.09			14.66
5								37.51
7									15.97			23.02			2.26									27.56
8										4.1	2.98							5.64	4.26		6.25						4.6		1.63
9																				7.2		7.94	7.4		6.43
10													42.16
11
12								1.46
14									6.51	3.8					1.86			5.18						3.86					1.84
15											1.23	4.77							2.48				6.33				4.15
16																				1.81					3.24
18
19													27.06
20								2.55
21									5.54															3.27
22																												4.45
31																										14.38
27																														3.68898
37																														1.33711
8
16																															2.45659
23																															7.89735
30																															11.0477
36
43																																3.02413
50																																5.03963
9																																	21.994
11																																	14.2869
15																																	12.7597
15																																		9.00389
18																																		7.82581
20																																		6.02425
12
28
35
							2.45659
							7.89735
							11.0477
								3.02413
								5.03963
									21.994
									14.2869
									12.7597
										9.00389
										7.82581
										6.02425

## Sheet: Fig 2a IL-6
	PD-0041	GC-0038	GC-0017	AS-0030	LD-0175	PS-0029	Critic CHA_Mah	Critic OZBE	Critic RESU	Critic	Critic HOU_ED	Critic
4
11
18	0.482
25	0.273463
1
8
15		1.561
22		0.902248
4
10
19			0.225
25			0.902248
180			0.710882
1				1.06369
8				0.599402
14				0.334394
22				0.762638
180				0.243501
1					0.636203
8					0.46811
13					0.316282
20					0.273463
180					0.32146
2
9
16						0.394
23
30						0.270861
180						0.302029
27							11.0866
37							0.863328
8
16								1.63162
23								6.30925
30								9.17708
36
43									18.8292
50									2.43759
9
11
15
15											107.487
18											138.916
20											260.513
12
28
35

## Sheet: Fig 2a IFNg
	PD-0041	GC-0038	GC-0017	AS-0030	LD-0175	PS-0029	BA-0069	BS-0035	CA-0003	CC-0057	CE-0007	CJ-0019	CM-0017	DM-0063	KA-0003	KV-0047	LE-0015	LM-0043	LO-0037	LP-0034	MC-0044	MJ-0015	PC-0056	PV-0040	RJ-0004	SE-0070	SJ-0022	SJ-0023	TM-0055	Critic CHA_Mah	Critic OZBE	Critic RESU	Critic BRU CHR	Critic HOU_ED	Critic
4	41.1723
11	149.169
18	13.869
25	9.97673
1		31.5471
8		11.6483
15		9.851
22		4.83547
4			151.875
10			15.3554
19			94.973
25			4.83547
180			13.8459
1				13.7763
8				13.4629
14				5.60664
22				6.44709
180				3.46623
1					108.687
8					18.1249
13					8.75473
20					9.73241
180					7.70639
2						203.404
9						9.2703
16						13.335
23
30						7.88118
180						11.6161
27
1										48.87	37.64	55.74						51.1	84.58		47.81								977.33
2							10.26							24.32			29.23			88.53		12.88	38.68		32.74
4													20.67			36.17
5								31.3
7									43.28			301.31			33.91									12
8										10.18	14.15							13.98	6.94		8.56						4.41		6.28
9																				7.77		16.46	79.47		7.79
10													14.17
11
12								1.23
14									78.87	8.26					11.64			7.78						3.17					9.94
15											9.25	16.47							12.38				64.96				9.55
16																				32.91					7.39
18
19													11.49
20								3.33
21									10.75															6.58
22																												14.05
31																										98.15
37																														4.58993
8
16																															8.68487
23																															39.7482
30																															50.8018
36
43																																7.35674
50																																16.6299
9																																	48.1166
11																																	11.3692
15																																	5.06867
15																																		15.2731
18																																		8.82459
20																																		79.2649
12
28
35

## Sheet: Fig 2c IFNa pDC coh
	pDC IFNa	pDC IFNa	pDC IFNa	pDC IFNa	pDC IFNa	pDC IFNa	pDC IFNa	pDC IFNa	pDC IFNa	pDC IFNa	pDC IFNa	pDC IFNa	pDC IFNa	pDC IFNa	pDC IFNa	pDC IFNa	pDC IFNa hi	pDC IFNa hi	pDC IFNa hi	pDC IFNa hi	pDC IFNa hi	pDC IFNa hi	pDC IFNa hi	pDC IFNa hi	pDC IFNa hi	pDC IFNa hi	pDC IFNa hi	pDC IFNa hi	pDC IFNa hi	pDC IFNa hi	pDC IFNa hi	pDC IFNa hi
HD cont	0.68	0.3	0	0	0.138	3.59	0.77	0.072	0	0.16	1.05	2.06	0.24	0	0.33		0.042	0.038	0	0	0	0.082	0.22	0.024	0	0	0.17	0.64	0	0	0
rea cont	1	2	0.665	0.56	1.03	1.64	7.69	16.38									0	0	0.19	0.14	0.41	1.64	2.2	1.49
mild early cont	8.15	13.34	11.19	2.44	0.71	0.74	0	0	0	0	4.12	0	1.13	1.67			0	0	0.34	0.27	0	0	0	0	0	0	3.09	0	0.9	0
mild late cont	2.87	2.14	1.36	1.18	0.61	0.28	0.84	1.74	1.69	2.09	2.97						0	0	0	1.18	0.23	0	0.28	0.58	0	0.42	1.55
HD Cov inf	4.77	12.79	0.82	5.36	2.78	3.87	5.66	0.65	3.52	0.8	1.59	1.4	2.6	7.48	13.34	7.02	3.36	11.43	0.2	5.03	2.07	0.239	4.72	0.57	2.74	0.45	0.5	0.4	1.45	4.81	11.32	5.23
rea Cov inf	1.43	4.71	0.34	1.18	0.36	1.72	0	8.64									0.1	1.18	0.174	0.17	0	0	0	0
mild early Cov inf	4.66	1.97	3.4	8.38	6.35	0.7	1.38	1.75	32.63	4.36	0	3.36	0.902	0.24			0	0	2.38	6.19	4.68	0.7	0.46	0	29.86	3.33	0	2.52	0.572	0
mild late Cov inf	1.67	0.72	10.15	0.36	0.13	14.11	3.03	0	1.63	0.73	1.09						0.72	0.09	7.87	0	0	11.97	2.59	0	0	0.18	0.33
HD agonist	2.63	1.235	0.22	0.251	0.126	3.97	0.48	0.14	0.3	0.589	7.13	4.39	13.94				0.022	0.05	0.11	0.123	0.026	0	0.053	0	0	0.099	0.045	0.1	0.11
rea agonist	3.24	1.45	0.422	0.54	1.11												0	0	0.084	0	0.12
mild early agonist	4.61	9.59	1.76	0.51	0.21	0.89	0.81	1.59	0.92	1.69	0.28	0.33	5.52				0	0.51	0	0	0	0.18	0	0.18	0.46	1.69	0	0	0.11
mild late agonist	2.93	4.026	0.83	0.11	0.19	0.17	0.15	0.57	3.88	2.61	3.274						0	0	0.21	0.11	0.038	0.17	0	0	0.14	0.3	0						0

## Sheet: Fig 2e IFNla pDC coh
	pDC IFNlambda	pDC IFNlambda	pDC IFNlambda	pDC IFNlambda	pDC IFNlambda	pDC IFNlambda	pDC IFNlambda	pDC IFNlambda	pDC IFNlambda	pDC IFNlambda	pDC IFNlambda	pDC IFNlambda	pDC IFNlambda	pDC IFNlambda	pDC IFNlambda	pDC IFNlambda	pDC IFNlambda	pDC IFNlambda	pDC IFNlambda	pDC IFNlambda
HD cont	0.72	0.38	0.53	0.93	1.319	1.47	1.32	0.352	1.4	0	0.78	3.49	10.52	3.86	0.17
rea cont	5.44	6	1.615	0.85	0.41	0	8.79	13.44
mild early cont	1.92	49.8	11.87	1.9	1.94	0.37	0	12.8	20.9	5.56	0	0	0	14.71
mild late cont	0.64	1.19	0.95	0	0.77	3.99	19.36	1.16	1.69	2.09	4.78
HD Cov inf	0.61	4.38	2.45	46.23	0.98	1.27	2.36	64.89	29.84	0.57	1.78	0.6	1.16	2.67	7.1	2.81
rea Cov inf	0.41	2.35	1.92	10.5	0	1.72	10.6	11.11
mild early Cov inf	0.46	0	8.5	2.36	1.22	4.22	0	0.87	42.8	16.45	25.3	0.84	0.242	0
mild late Cov inf	0	0	4.11	0.18	0.13	41.2	18.63	0	0.81	0.73	1.97
HD agonist	0.49	0.255	2.49	68.31	18.126	2.51	0.43	49.8	56.95	2.469	0.35	5.41	1.95
rea agonist	6.29	0.72	4.032	3.52	3.58
mild early agonist	2.88	1.71	6.74	23.87	43.7	19.4	0.81	70.61	82.02	0.85	70.71	0	0.65
mild late agonist	1.2	0.866	1.15	1.03	3.88	30.47	57.35	1.14	0	0.4	0.084										0

## Sheet: Fig 2f CD80 PDL1 pDC coh
	pDC PDL1+ CD80-	pDC PDL1+ CD80-	pDC PDL1+ CD80-	pDC PDL1+ CD80-	pDC PDL1+ CD80-	pDC PDL1+ CD80-	pDC PDL1+ CD80-	pDC PDL1+ CD80-	pDC PDL1+ CD80-	pDC PDL1+ CD80-	pDC PDL1+ CD80-	pDC PDL1+ CD80-	pDC PDL1+ CD80-	pDC PDL1+ CD80-	pDC PDL1+ CD80-	pDC PDL1+ CD80-	pDC PDL1+ CD80+	pDC PDL1+ CD80+	pDC PDL1+ CD80+	pDC PDL1+ CD80+	pDC PDL1+ CD80+	pDC PDL1+ CD80+	pDC PDL1+ CD80+	pDC PDL1+ CD80+	pDC PDL1+ CD80+	pDC PDL1+ CD80+	pDC PDL1+ CD80+	pDC PDL1+ CD80+	pDC PDL1+ CD80+	pDC PDL1+ CD80+	pDC PDL1+ CD80+	pDC PDL1+ CD80+	pDC PDL1- CD80+	pDC PDL1- CD80+	pDC PDL1- CD80+	pDC PDL1- CD80+	pDC PDL1- CD80+	pDC PDL1- CD80+	pDC PDL1- CD80+	pDC PDL1- CD80+	pDC PDL1- CD80+	pDC PDL1- CD80+	pDC PDL1- CD80+	pDC PDL1- CD80+	pDC PDL1- CD80+	pDC PDL1- CD80+	pDC PDL1- CD80+	pDC PDL1- CD80+
HD cont	5.12	20	0	7.41	9.44	2.69	0.55	0.75	0	2.3	1.77	1.27	0.49	0.23	8.33		1.77	4.32	0	1.39	1.11	5.14	7.92	0.16	0.47	1.97	11.1	3.01	4.03	1.52	3.33		1.21	2.31	4.27	0.93	0.35	2.86	1.87	3.51	0.7	0.33	2.99	2.22	7.81	5.26	3.5
rea cont	5.72	0	0	0	0	0	1.1	0									15.9	3	0	0.14	0.21	0	5.49	22.4									1.57	5	3.98	4.24	2.46	1.64	2.2	8.96
mild early cont	3.12	2.22	1.36	0.27	0.88	0	0	1.32	0	0	3.09	0.48	0.68	0.56			8.15	4.44	4.07	2.98	4.24	0	0	0.33	0	1.85	5.15	1.56	0.68	4.72			4.8	2.89	4.75	3.52	2.83	2.21	4.61	1.32	0	3.7	4.12	0.6	2.25	0.56
mild late cont	0.96	2.62	0.95	0	0.15	0	0	0.58	0.56	1.25	0.39						6.37	4.28	3.54	0	0.15	0.28	1.4	1.74	4.24	5.01	5.68						2.55	2.14	2.32	4.31	5.36	1.14	1.97	2.33	1.69	1.46	2.84
HD Cov inf	12.5	37.3	0	11.7	10.8	2.6	2.47	0.4	0	5.06	4.15	1.41	3.9	0.53	18.7	20.1	0.74	1.39	0	0.21	0.55	3.15	1.53	0.18	0.52	4.14	4.07	3.21	3.61	0	4.51	4.47	0.64	0.44	3.88	0.47	0.24	2.92	0.88	3.19	1.04	1.15	2.13	2.01	11.4	1.6	8.83	2.55
rea Cov inf	4.18	1.18	0.087	0.17	0	0	0	0									14.7	5.88	0.087	0.17	0	5.17	12.9	14.8									3.46	2.35	5.06	5.4	3.65	1.72	0	3.7
mild early Cov inf	1.86	0.44	2.38	1.28	7.25	0	0	20.9	1.68	0	0	1.89	1.19	4.15			7.23	1.75	4.08	4.55	3.57	0	0	0.23	0.34	1.15	1.68	0.82	0	2.84			3.26	1.53	1.02	1.28	2.12	2.11	6.42	0.45	1.34	6.9	4.2	1.07	2.14	0.87
mild late Cov inf	1.67	6.5	5.82	0	0	0.53	0	0	1.02	0.92	0.87						2.63	1.99	2.51	0.18	0.067	0	1.52	0.6	3.89	2.75	3.38						2.15	1.9	1.82	3.45	3.79	0.27	1.3	0	2.05	0.55	1.42
HD agonist	87.3	87.7	24.9	77.3	84.2	74.7	88.5	29.9	66.1	84.3	44.2	72.1	41				3.67	4.4	1.93	4.52	3.61	4.22	6.98	1.09	4.95	7.71	2.15	26.2	57.9				1.36	2.38	6.24	5.31	3.43	2.84	1.49	2.53	3.12	2.37	7.67	0.41	0.22
rea agonist	55.5	13.8	34.9	39.9	20.6												6.1	3.62	2.35	1.55	0.25												3.05	4.35	3.82	1.97	4.07
mild early agonist	15.5	50.3	27.9	59.9	71	7.13	2.02	57.6	38.6	47	65.7	67.6	47.4				2.69	6.51	5.28	9.73	7.62	0	0	2.64	15	1.27	14	7.46	5.19				4.61	10.1	5.87	15.4	6.69	20	24.6	5.27	20.6	8.47	9.79	9.99	18.1
mild late agonist	48.9	77.6	76.4	22.9	10.4	55.4	57.9	63.5	73.1	71.3	62.9						5.68	6.32	9.48	2.73	0.72	7.99	2.07	3.97	6.93	9.24	4.61						3.44	2.3	3.65	10.3	6.18	8.5	6.81	6.05	4.16	5.22	5.78

## Sheet: Fig 2g CD83 pDC non pDC coh
	pDC CD83	pDC CD83	pDC CD83	pDC CD83	pDC CD83	pDC CD83	pDC CD83	pDC CD83	pDC CD83	pDC CD83	pDC CD83	pDC CD83	pDC CD83	pDC CD83	pDC CD83	pDC CD83	pDC CD83	pDC CD83	pDC CD83	pDC CD83	non pDC CD83	non pDC CD83	non pDC CD83	non pDC CD83	non pDC CD83	non pDC CD83	non pDC CD83	non pDC CD83	non pDC CD83	non pDC CD83	non pDC CD83	non pDC CD83	non pDC CD83	non pDC CD83	non pDC CD83	non pDC CD83	non pDC CD83	non pDC CD83	non pDC CD83	non pDC CD83
HD cont	1.251	2.54	5.07	2.78	13	4	3.08	2.624	1.4	7.06	3.81	5.55	16.02	4.56	1.5						1.66976	6.037	2.25799	4.74	7.27	1.041	2.386	2.26861	3.54	5.131	1.975	5.136	9.51	16.13	3.847
rea cont	3.86	3	2.655	1.84	2.26	8.2	2.2	1.49													2.075	1.583	2.53769	2.11	1.57316	9.458	1.47	0.613
mild early cont	12.72	15.09	23.09	12.78	8.83	4.04	3.29	6.58	1.96	13	44.3	14.3	9.69	13.38							0.71285	2.02	2.493	4.29	4.34	2.37	3.74	7.63	4.027	3.7	2.481	14.5096	9.98	2.784
mild late cont	0.64	4.52	7.22	2.75	6.28	1.14	5.05	4.65	3.39	4.18	6.45										0.82	1.10723	3.57	5.892	5.45307	5.428	6.22	4.031	2.453	2.977	3.543
HD Cov inf	3.56	9.95	3.27	15.43	8.31	6.08	4.77	2.72	5.47	14.53	8.15	3.61	9.97	12.84	18.72	11.11					1.13	5.926	2.39	6.99775	4.322	1.443	2.194	3.145	5.478	6.752	2.209	3.348	9.43	0.48	18.27	3.28
rea Cov inf	4.59	0	2.527	1.18	0.73	3.45	1.18	0													1.20459	0.99	2.79	3.1644	1.61	4.2	0.934	0.542
mild early Cov inf	19.8	10.29	21.78	18.76	10.48	5.63	3.67	16.86	48	7.04	8.05	37.8	19.64	8.34							0.8631	0.97	2.291	1.83	3.82	2.72	2.82	16.665	3.243	5.13	1.653	14.2	10.3	3.34653
mild late Cov inf	8.59	10.49	14.6	2.72	4.46	16.99	9.3	4.19	5.33	4.03	10.11										1.01	0.99	1.978	3.6	6.03314	7.521	6.69	3.23	2.26	3.37824	3.647
HD agonist	4.25	5.34	10.81	19.782	23.026	5.44	7.57	4	13.2	33.7	19.58	66.78	53.78								5.529	6.225	8.813	16.532	24.152	5.921	5.323	3.79839	31.581	29.665	22.089	36.89	62.39
rea agonist	17.29	5.8	6.972	4.23	5.68																9.14	4.463	3.85124	5.15489	4.18
mild early agonist	6.72	8.56	5.87	11.97	18.2	5.35	2.82	18.33	13.2	27.12	36.21	21.6	16.92								2.746	3.883	15.34	14.77	25.453	11.7	3.6	56.86	21.3	8.723	29.028	12.838	46.146
mild late agonist	5.5	5.556	12.9	9.57	3.47	14.1	21.15	23.79	19.28	21.5	15.62										3.27932	2.49709	15.139	16.4	5.08835	22.4	21.173	5.29	11.621	22.118	11.4

## Sheet: Fig 2h kinetics pDC IFNa MILD
	control replicate	control replicate	control replicate	control replicate	control replicate	control replicate	control replicate	SARS replicate	SARS replicate	SARS replicate	SARS replicate	SARS replicate	SARS replicate	SARS replicate	agonist replicate	agonist replicate	agonist replicate	agonist replicate	agonist replicate	agonist replicate	agonist replicate
1	0	0.74	11.19	4.12	8.15	1.67		32.63	0.7	3.4	3.36	4.66	1.75		1.59	0.89	1.76	1.69	4.61	5.52
2	0	0	2.44	0	13.34	1.69		4.36	1.38	8.38	0.9	1.97	1.63		0.92	0.81	0.51	0.28	9.59	3.88
3	0	1.18	0.71	1.13	2.87			0	0.36	6.35	0.24	1.67				0.11	0.21	0.33	2.93
4	0.28		1.36	1.74	2.14	2.09		14.11		10.15	0	0.72	0.73		0.17		0.83	0.57	4.026	2.61
26	0.84	0.61				2.97		3.03	0.13				1.09		0.15	0.19				3.274

[truncated: 2 more sheets: Fig 2h kinetics pDC IFNa REA, Fig 2h HD pDC IFNa ]
