# Supplementary material for: Severe COVID-19 patients have impaired plasmacytoid dendritic cell-mediated control of SARS-CoV-2
Source: Nat Commun. 2023 Feb 8;14:694. doi: 10.1038/s41467-023-36140-9 (PMC9907212; doi:10.1038/s41467-023-36140-9)
Supplement: Supplementary file 4 — Source Data [file 41467_2023_36140_MOESM4_ESM.zip › Source data/Venet Main Fig 3.xlsx]

## Sheet: F!ig 3a HLA-DR GM
A549-ACE2 -	A549-ACE2 +	SN A549-ACE2	Calu -	Calu +	SN Calu	Influenza	pIC/R848	IMQ	medium	unstained
1802	8232						6604		2106	174
2446	11469	3355	3001	10767	4715		7748	11097	1624	198
2735	11252	8713				14624	14386	15918	5885	200
2696	9358	5865	2269	10556	4251	14019	10988	12020	2306	129
			1311	8668	4351	22010	12523		2334

## Sheet: Fig 3b CD70+ %
A549-ACE2 -	A549-ACE2 +	Calu -	Calu +	SN A549-ACE2	SN Calu	Influenza	pIC/R848	IMQ	medium
0.13	9.9						18.7		0
0.032	11.9	0.86	3.47	0.82	0.11		16.4	21.8	0.19
0.17	7.03			1.83		16.7	13	24.9	0.34
0.096	19.1	0.17	5.14	1.84	0.33	9.21	8.93	23.7	0
		0.076	8.54		0.6	25	15.4		0.034

## Sheet: Fig 3c total pDC CD83 PDL1
	PD-L1+ CD83-	PD-L1+ CD83-	PD-L1+ CD83-	PD-L1+ CD83-	PDL1+ CD83+	PDL1+ CD83+	PDL1+ CD83+	PDL1+ CD83+	PDL1- CD83+	PDL1- CD83+	PDL1- CD83+	PDL1- CD83+
medium	1.21	2.3	4.67	0.79	0.09	0.12	0.65	0.03	1.97	1.08	1.89	2.17
IMQ	51.8	61.6	64.1	51.6	35.2	16.9	18	20.1	6.49	6.18	4.36	7.19
pIC R848	48.1	76.8	78.6	84.1	47.7	11.1	9.11	7.83	1.9	2.49	1.86	0.87
influenza		31.1	41.1	28.8		56.2	50.2	67.7		2.52	4.83	2.51
SN calu	13	14.2	14.1	27.5	1.81	2.02	1.37	5.85	3.96		1.12	2.98
calu +	51.1	43.7	51.9	42.6	41.5	38.2	14.3	36.4	2.02		3.59	6.3
calu -	1.22	0.69	4.9	0.29	0.28	0.13	0.51	0.11	0.92		4.48	0.27
SN A549	33.4	40.5	34		41.8	21.9	29.3		4.23	2.13	4.17
A549 +	20.1	11.5	34.4		53.9	48.6	34.4		14.7	7.82	7.35
A549 -	1.17	0.97	1.19		0.19	0.15	0.12		0.86	0.73	0.71

## Sheet: Fig 3d P1 P2 P3 %
	P1 PD-L1+	P1 PD-L1+	P1 PD-L1+	P1 PD-L1+	P1 PD-L1+	P2 PD-L1+ CD80+	P2 PD-L1+ CD80+	P2 PD-L1+ CD80+	P2 PD-L1+ CD80+	P2 PD-L1+ CD80+	P3 CD80+	P3 CD80+	P3 CD80+	P3 CD80+	P3 CD80+
A549 -	0.065	0.11	0	0.43		0	0.17	0	0.055		0.13	0.062	0.52	0.12
A549 +	94	67.6	86.4	70.6		0.47	0.22	0.75	0.56		0.26	0.16	1.44	0.4
SN A549		66.7	79	78.4			0.28	1.3	0.66			0.068	0.53	0.17
calu -		0.53		0.57	0.025		0.53		0.017	0.013		0.19		0.96	0.47
calu +		89.5		95.1	84.5		0.95		1.34	0.8		1.42		0.81	0.9
SN calu		36.6		45.6	45.1		0.062		0.24	0.096		0.12		0.25	0.26
influenza			76.8	91.5	85.1			11.8	4.18	9.88			5.24	0.65	1.57
pIC R848	61.7	74.9	70.2	82.1	80	18.2	16.9	17.3	8.87	9.57	17.2	5.45	9.87	4.49	4.56
IMQ		63.9	60.9	69.1			13.9	12.7	9.75			15.4	19.4	12.3
medium	0.074	0.42	1.02	0.67	0.39	0	0.21	0	0.095	0.15	0.074	0.025	1.53	0	0.034

## Sheet: Fig 3e diversTRAIL+ pDC
	PDL1+ CD83-	PDL1+ CD83-	PDL1+ CD83-	PDL1+ CD83-	PDL1+ CD83-	PDL1+ CD83+	PDL1+ CD83+	PDL1+ CD83+	PDL1+ CD83+	PDL1+ CD83+	PDL1- CD83+	PDL1- CD83+	PDL1- CD83+	PDL1- CD83+	PDL1- CD83+	PDL1- CD83-	PDL1- CD83-	PDL1- CD83-	PDL1- CD83-	PDL1- CD83-
medium	0	0.04	0.06	0.05	0	0	0.04	0.06	0.03	0.16	0.32		0.51	0.1	0.13	0.64		0.06	0	0.03
IMQ	3.42		5.24	2.47	8.16	16.93		67.97	88.85	75.94	3.49		20.09	7.9	11.04	0.56		1.88	0.24	0.91
pIC R848	6.21		18.42	11.89		9.47		49.84	76.21		0.68		18.42	9.62		0.34		6.73	1.37
influenza	6.62		29.79	20.36	26.8	50.06		50.3	75.35	47.66	2.57		10.35	3.19	14.26	0.37		5.41	0.86	6.98
SN calu	0.98	0.16	1.44	17.65		3.58	0.58	1.61	67.9		0.87	0.27	4.62	7.78		0.33	0.18	20.5	2.52
calu +	0.05	0.1	3.45	5.34	2.14	13.74	0.43	53.7	79.97	46.39	2.21	0.39	10.1	1.91		0	0	1.96	0.08
calu -	0	0.02	0.17	0.04	0.02	0.18	0.04	0.69	0.23	0.48	0.23	0.23	1.56	0.08		0.03	0.09	0	0.02
SN A549	2.86	0.94	1.56	5.96	1.75	29.99	2.45	53.45	80.65	51.68	0.85	0.66	14.28	8.24		0	0.16	1.41	1.05
A549 +	0.04	0.01	0.28	1.3	0.22	33.62	0.02	48.52	86.22	51.56	3.25	1.15	16.55	1.13		0	0	0.8	0.02
A549 -	0	0	0	0.04		0	0	0.6	0.04		0	0.04	0.44	0.04		0	0.06	0	0

## Sheet: Fig 3f cell death 
	Annexin V+ 7AAD-	Annexin V+ 7AAD-	Annexin V+ 7AAD-	Annexin V+ 7AAD-	Annexin V+ 7AAD-	Annexin V+ 7AAD+	Annexin V+ 7AAD+	Annexin V+ 7AAD+	Annexin V+ 7AAD+	Annexin V+ 7AAD+
calu + (pDC)	23.2	74	38.1	18	40.1	46.7	11.4	34.2	50.1	25.4
calu - (pDC)	19.1	45.8	43	35.3	46.7	53.6	28.2	33	40.9	21.2
A549 + (pDC)	26.3	39	18.3	37.8	20.2	36.8	33	34.1	19.1	40
A549 - (pDC)	6.4	15.6	18.8	28.2		41.1	30	38.1	15.1
calu + (no pDC)	27.2	32.5	27.3	19.5		44.4	29.3	44.3	35.5
calu - (no pDC)	28.5	30.5	34.5	17.5		44.2	25.9	38.2	35.6
A549 + (no pDC)	16.2	9.1	16.5	8.5		21.2	14.8	10.7	13.1
A549 - (no pDC)	20.1	19.4	24.7			26.5	25	12.1

## Sheet: Fig 3g living cell viral spread
	in non-pDC	in non-pDC	in non-pDC	in non-pDC	in non-pDC	in pDC	in pDC	in pDC	in pDC	in pDC
+	91.34	94.26	86.87	77.9	86.34	95.18	88.31	92.49	95.65	88.96
-	91.73	91.61	85.91	76.25	86.73	98.29	94.93	95.43	96.89	85.85
+	93.21	95.07	89	88.99	91.78
-	95.04	95.73	86.4	90.88	91.02
