# Supplementary material for: Severe COVID-19 patients have impaired plasmacytoid dendritic cell-mediated control of SARS-CoV-2
Source: Nat Commun. 2023 Feb 8;14:694. doi: 10.1038/s41467-023-36140-9 (PMC9907212; doi:10.1038/s41467-023-36140-9)
Supplement: Supplementary file 4 — Source Data [file 41467_2023_36140_MOESM4_ESM.zip › Source data/Venet Suppl Fig. 3.xlsx]

## Sheet: Fig S3b CD2- CD2+ pDC
	CD2-	CD2-	CD2-	CD2-	CD2+	CD2+	CD2+	CD2+
A549 -	93.8	79.1		91.2	5.66	18.7		8.18
A549 +	94.9	79.5		91.9	4.09	18.5		6.94
SN A549	96.2	79.8		93.1	3.31	18.3		6.4
calu -	94.4	81.4	89	92.1	4.63	17.3	10.6	7.49
calu +	96.2	78.3	89	92.2	3.35	19.2	11	6.71
SN calu	95.5	82.1	88.8	91.9	3.86	16.3	11.2	7.42
influenza		82.1	86.7	92.9		16.3	12.7	6.63
pIC R848	96.3	76.6	87.4	92.3	3.52	21.3	11.2	6.57
IMQ	96.1	80.7	87.8	92	3.62	17.5	11.5	6.85
medium	94.8	83.2	87.2	88.7	4.82	16	12.2	10.3

## Sheet: Fig S3d CD2+ subsets
	CD2+ CD5- AXL-	CD2+ CD5- AXL-	CD2+ CD5- AXL-	CD2+ CD5- AXL-	CD2+ CD5+ AXL+	CD2+ CD5+ AXL+	CD2+ CD5+ AXL+	CD2+ CD5+ AXL+
A549 -	68.4	76.5		43.2	27.8	19.7		38.3
A549 +	88	89.5		86.1	7.59	5.98		3.44
SN A549	89.1	86		81.4	7.8	7.79		3.61
calu -	79.2	85.4	81.9	83.3	17.7	11.6	12.4	9.48
calu +	92	89.7	85.8	82.2	3.25	4.4	5.58	6.05
SN calu	87.4	88.5	91.2	83.9	6.71	4.3	0.76	2.65
influenza		91.8	97.4	93.4		0	0	0.7
pIC R848	82.4	92.9	98	91.4	6.7	0.08	0	0
IMQ	88.4	97.8	95.5	97.3	5.61	0.09	0	0
medium	86.7	82.6	81.1	82.5	6.87	6.82	4.06	0.32

## Sheet: Fig S3c diversif CD2+ pDC
	PD-L1+ CD83-	PD-L1+ CD83-	PD-L1+ CD83-	PD-L1+ CD83-	PDL1+ CD83+	PDL1+ CD83+	PDL1+ CD83+	PDL1+ CD83+	PDL1- CD83+	PDL1- CD83+	PDL1- CD83+	PDL1- CD83+	DN	DN	DN	DN
medium	0.1446	0.4848	0.35947	0.07442	0.030848	0	0.13081	0.0244	0.051574	0	0.22866	0.27206	4.59346	15.52	9.579	11.834
IMQ	1.72674	9.975	3.3291	5.0945	1.30682	3.6575	1.60975	3.2775	0.317474	1.31775	0.5617	0.91195	0.266794	2.555	1.34945	2.2195
pIC R848	1.52064	14.5905	4.14567	8.008	1.77056	3.2163	1.20231	1.9824	0.1056	0.76467	0.336384	0.2184	0.124256	2.7264	0.88038	0.98672
influenza		5.053	2.17464	3.4544		8.1989	3.69291	8.6741		2.2005	0.438906	0.37973		0.85738	0.323544	0.18923
SN calu	0.53268	2.934	0.9646	2.7664	0.064848	0.36349	0.060102	0.62608	0.178332	0.35045	0.045262	0.27888	3.08414	12.6488	6.3441	7.5264
calu +	1.5946	7.8144	2.91214	4.345	1.3735	7.008	0.76494	3.322	0.104185	1.23456	0.415349	1.155	0.27738	3.1488	2.62361	2.167
calu -	0.033799	0.04844	0.098119	0.01802	0.026854	0.09688	0	0.0742	0.080562	0.11245	0.220206	0.09222	4.4911	17.0405	7.17542	10.4198
SN A549	0.92018	6.588	1.9136		1.57225	5.0874	1.9904		0.21515	1.00467	0.32896		0.60242	5.6364	2.1696
A549 +	0.71575	2.0165	1.86686		2.22905	8.5285	2.48452		0.60941	4.847	0.80504		0.53988	3.108	1.77664
A549 -	0.0566	0.19448	0		0	0.02431	0		0.037922	0.04862	0.040082		5.56378	18.4382	8.1391

## Sheet: Fig S3c diversif CD2- pDC
	PD-L1+ CD83-	PD-L1+ CD83-	PD-L1+ CD83-	PD-L1+ CD83-	PDL1+ CD83+	PDL1+ CD83+	PDL1+ CD83+	PDL1+ CD83+	PDL1- CD83+	PDL1- CD83+	PDL1- CD83+	PDL1- CD83+	DN	DN	DN	DN
medium	1.0428	4.21325	1.81376	0.68888	0.06162	0.52333	0.1248	0	1.91496	1.63208	1.21472	1.90096	91.7664	82.3136	80.0384	84.584
IMQ	49.8759	60.076	50.4375	46.2706	33.7311	16.1	12.9927	16.682	6.14079	3.7628	4.4385	6.22502	6.29455	12.052	12.8313	18.7014
pIC R848	46.5129	73.6554	60.8204	74.9892	45.8388	7.74397	7.44552	5.681	1.79118	1.48603	1.20262	0.60306	2.13786	9.4146	7.1621	6.14422
influenza		38.7393	25.451	25.2297		46.2642	47.1254	58.6959		4.39417	5.73058	2.13282		3.58594	3.82586	0.71094
SN calu	12.415	13.0498	11.0835	24.7752	1.74765	1.29579	1.62558	5.23032	3.7627	1.07523	1.22329	2.69952	77.546	76.4608	68.2251	56.1216
calu +	49.3506	48.405	35.0001	38.181	39.923	13.2768	30.0672	33.108	1.89514	3.1348	3.78189	5.1442	5.02164	27.3834	9.4743	12.549
calu -	1.17056	4.77078	0.64306	0.267	0.25488	0.51576	0.03175	0.02759	0.83072	4.2366	0.54538	0.178	92.1344	82.6137	80.179	88.555
SN A549	32.4194	31.8402	33.2766		40.0192	27.1852	16.359		3.96344	3.79848	3.60696		19.8172	30.2575	26.5734
A549 +	19.2647	32.165	9.1425		51.1511	31.3379	39.0345		13.9503	6.48814	20.511		10.6288	21.8722	10.812
A549 -	1.10684	1.14912	0.75145		0.1876	0.11856	0.11865		0.81606	0.67488	0.43505		91.7364	89.2848	77.7553

## Sheet: Fig S3e Kinetic P1 P2 P3 %
	P1 PD-L1+	P1 PD-L1+	P1 PD-L1+	P1 PD-L1+	P1 PD-L1+	P1 PD-L1+	P1 PD-L1+	P2 PD-L1+ CD80+	P2 PD-L1+ CD80+	P2 PD-L1+ CD80+	P2 PD-L1+ CD80+	P2 PD-L1+ CD80+	P2 PD-L1+ CD80+	P2 PD-L1+ CD80+	P3 CD80+	P3 CD80+	P3 CD80+	P3 CD80+	P3 CD80+	P3 CD80+	P3 CD80+
A549 - 4h		0.077	0.038	0.056	0	0.098	0.093		0.019	0.019	0	0	0	0		0	0	0	0	0	0.031
A549 + 4h			0.11		0.015	0.11	0.3			0		0.015	0	0			0		0.015	0	0.089
A549 + TW 4h					0.018	0.021	0.034					0.018	0	0					0	0	0
IMQ TW 4h				15.2	4.48	23.3	16.1				0.014	0.016	0.11	0.1				0.054	0	0.013	0.033
pR 4h		33.7	48.6	35.1	27	35.9	55.6		0.029	0.023	0	0.077	0	0.27		0.022	0.058	0.029	0.048	0	0.25
IMQ 4h				21.5	15.2	22.8	37.2				0.044	0.042	0.083	0.062				0.033	0.074	0.052	0.25
Flu 4h				6.35	15.3	27.8	44.6				0.099	0.015	0.13	0.32				0.087	0.06	0.014	0.42
Medium 4h				0.053	0.093	0.055	0				0.013	0.023	0.041	0				0.013	0	0	0
A549 - 18h	0	0.069	0.39	0.2	0.061	0.21	0	0	0.48	0.35	0.33	0	0.07	0	0.032	0	0	0.13	0	0.014	0.2
A549 + 18h	49.5		93.7		71.3	55	49	0.54		1.31		3.18	1.36	0.29	0.99		1.05		1.48	1.36	1.19
A549 + TW 18h					14.9	0.26	0.86					0.37	0.099	0.69					0.08	0.033	0.23
IMQ TW 18h				71.1	38.6	77.8					22.7	0.83	5.91					2.68	0.13	2.56
pR 18h	59	82.9	69.8	78.2	73.2	67.6		3.74	5.32	11.2	18.8	10.1	23.3		14.3	3.89	11.2	1.59	6.96	5.97
IMQ 18h				69	52	60.4					17.1	14.7	15.1					9.21	19.5	17.3
Flu 18h				73.9	75	64.6	79				23.1	19.6	29.5	16.1				0.53	3.2	3.96	1.94
Medium 18h				0.85	0	0.39	0.63				0.91	0	0.21	0.5				0.46	0	0.03	0
A549 - 30h				0.042	0.62	0.48	1.09				0.1	1.04	0.84	0.88				0.21	0.21	0	1.56
A549 + 30h					46.9	46.4	55.3					0.89	0.42	3.13					1.28	0.81	3.2
A549 + TW 30h					0.24	1.32	2.52					0.48	1.17	0.19					0	0	0.37
IMQ TW 30h				70.8	28.6	64					11.6	1.1	6.9					5.6	0	11.4
pR 30h				56	63.2	61.4					26.6	10.9	13.3					12.4	14.3	10.1
IMQ 30h				33.5	50.6	48.8					23.8	6.47	11.4					37.8	26.9	27.3
Flu 30h				81.9	80.6	80.5	74.9				14.4	11.5	15.2	16.6				1.14	2.88	1.78	2.81
Medium 30h				0.8	0.91	1.52	1.86				1.3	1.81	0.53	1.24				1.4	0	0.076	0
