# Supplementary material for: Severe COVID-19 patients have impaired plasmacytoid dendritic cell-mediated control of SARS-CoV-2
Source: Nat Commun. 2023 Feb 8;14:694. doi: 10.1038/s41467-023-36140-9 (PMC9907212; doi:10.1038/s41467-023-36140-9)
Supplement: Supplementary file 4 — Source Data [file 41467_2023_36140_MOESM4_ESM.zip › Source data/Venet Main Fig 1.xlsx]

## Sheet: Fig 1a depletion Calu
PBMC SN	PBMC Calu -	PBMC Calu +	pDC-dep PBMCs	iso pDCs -	iso pDCs +	Calu +
	0	105.1	0	0	6729.15
1.2		1376.2		0	18292.5
3.9	3.2	13826.3		3.2	269318
8.6	0	1284.4	73.3	0	235482
19.7	1.9	784.7	46.3	15.3	16192.1	0.3
0	0	612.9	50.8	0	52074.6	0
				6.3	35246.7	3.3
				0	19891.1	0

## Sheet: Fig 1b depletion A549
PBMC SN	PBMC A549 -	PBMC A549 +	pDC-dep PBMCs	iso pDCs -	iso pDCs +	A549 +
	1.1	3549.31		1.54	189675	1.5
	1.96	9176.8		0.68	422789	1.75
	0	683.11	0.03	0.17	15483.3	0.46
	0	519.52	0	0	13856.3
43	0	5902.79		0	151657
2.77	3.47	996.02	6.94	4.19	18712.5
0	0	494.97	0	0	113822
1.01	1.85	512.55	0	0.52	11296.2
				8.42	9717.23	7.64
				0	11604.3	0

## Sheet: Fig 1d pDCs non pDC
	pDC_ifnLneg_Ahipos	pDC_ifnLneg_Ahipos	pDC_ifnLneg_Ahipos	pDC_ifnLneg_Ahipos	pDC_ifnLneg_Ahipos	pDC_ifnLneg_Ahipos	pDC_ifnLneg_Ahipos	pDC_ifnLneg_Ahipos	pDC_ifnLneg_Ahipos	pDC_ifnLneg_Ahipos	pDC_ifnLneg_Ahipos	pDC_ifnLpos_Ahipos	pDC_ifnLpos_Ahipos	pDC_ifnLpos_Ahipos	pDC_ifnLpos_Ahipos	pDC_ifnLpos_Ahipos	pDC_ifnLpos_Ahipos	pDC_ifnLpos_Ahipos	pDC_ifnLpos_Ahipos	pDC_ifnLpos_Ahipos	pDC_ifnLpos_Ahipos	pDC_ifnLpos_Ahipos	non pDC-enriched mDCs_ifnLneg_Ahipos	non pDC-enriched mDCs_ifnLneg_Ahipos	non pDC-enriched mDCs_ifnLneg_Ahipos	non pDC-enriched mDCs_ifnLneg_Ahipos	non pDC-enriched mDCs_ifnLneg_Ahipos	non pDC-enriched mDCs_ifnLneg_Ahipos	non pDC-enriched mDCs_ifnLneg_Ahipos	non pDC-enriched mDCs_ifnLneg_Ahipos	non pDC-enriched mDCs_ifnLneg_Ahipos	non pDC-enriched mDCs_ifnLneg_Ahipos	non pDC-enriched mDCs_ifnLneg_Ahipos	non pDC-enriched mDCs_ifnLpos_Ahipos	non pDC-enriched mDCs_ifnLpos_Ahipos	non pDC-enriched mDCs_ifnLpos_Ahipos	non pDC-enriched mDCs_ifnLpos_Ahipos	non pDC-enriched mDCs_ifnLpos_Ahipos	non pDC-enriched mDCs_ifnLpos_Ahipos	non pDC-enriched mDCs_ifnLpos_Ahipos	non pDC-enriched mDCs_ifnLpos_Ahipos	non pDC-enriched mDCs_ifnLpos_Ahipos	non pDC-enriched mDCs_ifnLpos_Ahipos	non pDC-enriched mDCs_ifnLpos_Ahipos
control	0.082	0.12	0.32	0.1	0	0	0.24	0	0.97	0.2	0	0	0	0	0	0	0	0.24	0	0	0	0	0.0075	0.011	0.00436	0.00645	0.019	0.00917	0.032	0.00772	0.018	0.016	0	0	0.00425	0.00109	0.00198	0.00299	0.00524	0.0086	0.021	0.011	0.00401	0
Inf SARS	3.03	8.47	3.38	0.5	2.54	1.47	2.28	0.54	1.38	4.68	4.29	1.16	6.39	3.69	0.31	3.36	1.6	0.9	0.09	1.9	9.75	4.08	0.00701	0.022	0.013	0.00628	0.01	0.00582	0.04	0.00674	0.014	0.0065	0.00465	0	0.00397	0.00212	0.00869	0.00347	0.00194	0.00382	0.00532	0.00716	0.0052	0.00465
agonist	0.025	0.066	0	0.014	0.039	0.17	0.028	0.068	0.11	0.11		0.025	0.033	0	0.014	0.039	0	0.056	0.068	0	0		0.00513	0.00911	0.00487	0.00828	0.00618	0.014	0.019	0.00163	0.016	0.00899		0.000513	0.011	0.00225	0.00514	0.00618	0.00569	0.00477	0.017	0.00851	0.00245
	pDC_ifnLneg_Ahipos	pDC_ifnLneg_Ahipos	pDC_ifnLneg_Ahipos	pDC_ifnLneg_Ahipos	pDC_ifnLneg_Ahipos	pDC_ifnLneg_Ahipos	pDC_ifnLneg_Ahipos	pDC_ifnLneg_Ahipos	pDC_ifnLneg_Ahipos	pDC_ifnLneg_Ahipos	pDC_ifnLneg_Ahipos	pDC_ifnLpos_Ahipos	pDC_ifnLpos_Ahipos	pDC_ifnLpos_Ahipos	pDC_ifnLpos_Ahipos	pDC_ifnLpos_Ahipos	pDC_ifnLpos_Ahipos	pDC_ifnLpos_Ahipos	pDC_ifnLpos_Ahipos	pDC_ifnLpos_Ahipos	pDC_ifnLpos_Ahipos	pDC_ifnLpos_Ahipos	non pDC-enriched mDCs_ifnLneg_Ahipos	non pDC-enriched mDCs_ifnLneg_Ahipos	non pDC-enriched mDCs_ifnLneg_Ahipos	non pDC-enriched mDCs_ifnLneg_Ahipos	non pDC-enriched mDCs_ifnLneg_Ahipos	non pDC-enriched mDCs_ifnLneg_Ahipos	non pDC-enriched mDCs_ifnLneg_Ahipos	non pDC-enriched mDCs_ifnLneg_Ahipos	non pDC-enriched mDCs_ifnLneg_Ahipos	non pDC-enriched mDCs_ifnLneg_Ahipos	non pDC-enriched mDCs_ifnLneg_Ahipos	non pDC-enriched mDCs_ifnLpos_Ahipos	non pDC-enriched mDCs_ifnLpos_Ahipos	non pDC-enriched mDCs_ifnLpos_Ahipos	non pDC-enriched mDCs_ifnLpos_Ahipos	non pDC-enriched mDCs_ifnLpos_Ahipos	non pDC-enriched mDCs_ifnLpos_Ahipos	non pDC-enriched mDCs_ifnLpos_Ahipos	non pDC-enriched mDCs_ifnLpos_Ahipos	non pDC-enriched mDCs_ifnLpos_Ahipos	non pDC-enriched mDCs_ifnLpos_Ahipos	non pDC-enriched mDCs_ifnLpos_Ahipos	non pDC cDC1_ifnLneg_Ahipos	non pDC cDC1_ifnLneg_Ahipos	non pDC cDC1_ifnLneg_Ahipos	non pDC cDC1_ifnLneg_Ahipos	non pDC cDC1_ifnLneg_Ahipos
control	0.052	0.15	0.22	0	0	0	0	0	0	0	0	0	0	0	0	0	0	0	0.15	0	0	0	0	0		0.018	0	0	0.016	0	0	0	0	0	0.014	0		0	0	0		0	0	0	0	0	0	0.14	0
Inf SARS	2.68	7.71	3.28	0.49	2.59	1.53	2.02	0.41	1.17	4.62	3.15	0.96	4.57	2.02	0.3	3.25	1.53	0.81	0.068	1.83	9.33	1.95	0.012	0.012	0.01		0	0.051	0	0	0.1	0	0	0	0	0	0.014	0	0	0	0	0	0	0	0	0	0	0	0
agonist	0.024	0.027	0	0.014	0.04	0	0.026	0.055	0.095	0.1		0	0.027	0	0	0	0	0	0	0	0		0.036	0.021	0.024	0.022	0.032	0.031	0.033		0.35	0.15		0	0	0		0	0.031	0	0	0.049	0		0	0	0	0.31	0
[truncated: 39 more columns]

## Sheet: Fig 1e contact Calu
coculture Calu -	coculture Calu +	SN	TW	no pDC +
3.22	269318	4.11	4.29
0		8.59	11.61
15.3	16192.1	0		0
0	52074.6	0		0
6.26	35246.7	31.44	15.53	3.27
0	19891.1	5.2	0	0

## Sheet: Fig 1f contact A549
coculture A549 -	coculture A549 +	SN	TW	no pDC +
1.54	189675		10.18	1.5
0.68			4.17	1.75
0.17	15483.3		0	0.46
0	151657
4.19	18712.5	2.31	2.74
0		0
0.52	11296.2	7.51
		97.42		7.64
0	11604.3	0	0	0

## Sheet: Fig 1g pool HD Calu + A549
pDCs Calu -	pDCs Calu +	pDCs A549 -	pDCs A549 +
0	6729.15	1.54	189675
0	18292.5	0.68	422789
3.2	269318	0.17	15483.3
0	235482	0	13856.3
15.3	16192.1	0	151657
0	52074.6	4.19	18712.5
6.3	35246.7	0	113822
0	19891.1	0.52	11296.2
		8.42	9717.23
		0	11604.3
		5.08	41249.2
0.12	266687	0	37535.4
		9.74	112639
0	26230.6	0.27	38260.6
1.4	57523.4	1.83	48643.6

## Sheet: Fig 1h inh A549
control	SARS A549	anti int aL	anti ICAM1
0	152000	1382.68	4.29
4.19	18700	1206.15	13.08
0	93600	4980.73	4.78
0.52	11300	73.75	6.73
