# Supplementary material for: Severe COVID-19 patients have impaired plasmacytoid dendritic cell-mediated control of SARS-CoV-2
Source: Nat Commun. 2023 Feb 8;14:694. doi: 10.1038/s41467-023-36140-9 (PMC9907212; doi:10.1038/s41467-023-36140-9)
Supplement: Supplementary file 4 — Source Data [file 41467_2023_36140_MOESM4_ESM.zip › Source data/Venet Suppl Fig. 1.xlsx]

## Sheet: Fig S1b IFNL
	pDC_ifnLpos	pDC_ifnLpos	pDC_ifnLpos	pDC_ifnLpos	pDC_ifnLpos	pDC_ifnLpos	pDC_ifnLpos	pDC_ifnLpos	pDC_ifnLpos	pDC_ifnLpos	pDC_ifnLpos	nonpDC_ifnLpos	nonpDC_ifnLpos	nonpDC_ifnLpos	nonpDC_ifnLpos	nonpDC_ifnLpos	nonpDC_ifnLpos	nonpDC_ifnLpos	nonpDC_ifnLpos	nonpDC_ifnLpos	nonpDC_ifnLpos	nonpDC_ifnLpos
control	0.63	0	0.96	0.16	0	0	0.48	0.2	1.95	0.61	0	0.42	0.28425	0.43109	0.08698	0.15299	0.03624	0.2986	0.351	0.311	0.17401	0.63
Inf SARS	1.16	6.478	3.769	20.61	4.89	2.8	0.9	0.54	1.9	9.846	4.28	0.046	0.21397	0.17212	13.0087	1.60347	1.42194	0.02982	0.15532	0.27716	0.2052	0.13465
agonist	0.425	0.233	0.22	5.684	6.419	4.74	1.886	0.338	1.63	0.21		0.270513	0.601	0.16225	2.14514	1.03618	1.64569	0.38477	1.157	0.18851	0.07345

## Sheet: Fig S1c CD83
	pDC_CD83	pDC_CD83	pDC_CD83	pDC_CD83	pDC_CD83	pDC_CD83	pDC_CD83	pDC_CD83	pDC_CD83	pDC_CD83	pDC_CD83		nonpDC_CD83	nonpDC_CD83	nonpDC_CD83	nonpDC_CD83	nonpDC_CD83	nonpDC_CD83	nonpDC_CD83	nonpDC_CD83	nonpDC_CD83	nonpDC_CD83	nonpDC_CD83
control	6.05	2.53	14.27	3.89	1.97	11.2	1.73	3.12	8.81	18.41	3.65		1.207	0.87	3.54	2.861	0.6324	3.328	1.382	1.337	1.523	2.181	1.106
Inf SARS	7.47	2.68	9.14	22.48	14.29	11.64	4	12.34	15.89	9.06	8.82		1.387	1.021	3.77	3.39	0.78	3.962	1.588	1.75	2.152	1.895	1.865
agonist	5.62	3.28	68.34	55.23	22.87	4.29	4.27	14.96	23.16	12.52			0.9153	0.8643	9.1	9.28	21.849	1.1192	1.024	2.574	6.295	5.224

## Sheet: Fig S1d PD-L1
	pDC_PDL1	pDC_PDL1	pDC_PDL1	pDC_PDL1	pDC_PDL1	pDC_PDL1	pDC_PDL1	pDC_PDL1	pDC_PDL1	pDC_PDL1	pDC_PDL1	nonpDC_PDL1	nonpDC_PDL1	nonpDC_PDL1	nonpDC_PDL1	nonpDC_PDL1	nonpDC_PDL1	nonpDC_PDL1	nonpDC_PDL1	nonpDC_PDL1	nonpDC_PDL1	nonpDC_PDL1
control	11.74	1.77	7.79	2.04	8.71	16.8	11.76	31.83	7.93	26.21	1.46	2.286	0.529	6.48	5.6	8.132	3.3	10.35	9.87	1.792	5.539	0.687
Inf SARS	2.44	1.25	7.75	26.16	15.51	10.29	14.52	30.47	8.68	13.78	2.94	4.25	0.516	9.57	11.37	6.662	4.15	15.03	24.37	4.401	7.754	0.554
agonist	96.91	25.96	98.24	98.2	56.19	91.55	93.65	75.27	88.6	75.71		11.673	10.724	25.63	19.24	30.62	12.78	12.53	8.72	19.049	4.757

## Sheet: Fig S1f contact H358-ACE2
coculture H358 -	coculture H358 +	SN	TW	no pDC +
1.76	26612.9		2	3.94
89.13			2.41	2.65
0	3733.92		0.31	0
0.01	8071.48		0	0
20.07	4452.25	5.1	3.29
0	3974.7	5.18
9.87	18394.1	30.59
	2055.9	0		14.73
10.54	71757.2	0		6.27
0	76620.7	0		0

## Sheet: Fig S1g contact Huh
coculture Huh -	coculture Huh +	SN	TW	no pDC +
2.41	400396		2.74	1.63
0.95	176930		1.6	2
0	21448.4		0.04	0
1.06	1106.78	0.03	0	0.07
2.37	220783	3.83	2.74	0
6.91	68173.9	4.25		12.91
0	362673	20.74		0
8.48	135301		5.73	8.14

## Sheet: Fig S1h contact IMQ
SN	TW
978.11	451.06
4799.33	1821.55
361.73	196.16
3624.84	3598.97
15087.9	2247.12
1670.44	148.7
5585.39	28048.6

## Sheet: Fig S1i nhibitors Huh
control	SARS Huh	anti int aL	anti ICAM1
1.34	1962.29	3.67	4.7
0	3477.03	3.36	1.68
2.37	276197	22.32	1148.23
0	219210	114.88	465.06

## Sheet: Fig S1j inh actinA549
control	SARS A549	anti Arp30	anti Arp60
0	152000	5435.92	42.54
4.19	18700	32.32	3.82
0	93600	9224.48	17.85
0.52	11300	3885.64	1.67

## Sheet: Fig S1k inhibitors TLR7 A549
SARS A549	inh TLR7
100	34.5864
100	26.8786
100	0.609093
100	17.1012
100	20.7122
