# Supplementary material for: Severe COVID-19 patients have impaired plasmacytoid dendritic cell-mediated control of SARS-CoV-2
Source: Nat Commun. 2023 Feb 8;14:694. doi: 10.1038/s41467-023-36140-9 (PMC9907212; doi:10.1038/s41467-023-36140-9)
Supplement: Supplementary file 4 — Source Data [file 41467_2023_36140_MOESM4_ESM.zip › Source data/Venet Suppl Fig. 6.xlsx]

## Sheet: Venet Suppl Fig. 6
5h	5h	5h	24h	24h	24h
10.2041	21.9616	9.68586	32.09	36.63	60.484
