# Supplementary material for: Severe COVID-19 patients have impaired plasmacytoid dendritic cell-mediated control of SARS-CoV-2
Source: Nat Commun. 2023 Feb 8;14:694. doi: 10.1038/s41467-023-36140-9 (PMC9907212; doi:10.1038/s41467-023-36140-9)
Supplement: Supplementary file 4 — Source Data [file 41467_2023_36140_MOESM4_ESM.zip › Source data/Venet Fig 2b_mDC1s_def/summary_database.csv]

	Sample	Cohorte	Status	Activation_Mock	Activation_SARS	Activation_Agonist	perc_mDC1s	mDC1s_IFNl	mDC1s_CD83	mDC1s_PDL1	mDC1s_IFNa	mDC1s_IFNahi	mDC1s_CD80
2	AS-0030_A1	Cohorte 4	mild	1	0	0	6.19	41.06	50.95	28.14	1.9	0.76	3.42
42	AS-0030_A2	Cohorte 4	mild	0	1	0	9.46	51.74	45.94	85.38	0.46	0.46	1.39
37	AS-0030_A3	Cohorte 4	mild	0	0	1	9.92	82.76	77.59	93.87	0.38	0.19	1.15
3	AS-0030_B1	Cohorte 4	mild	1	0	0	11.5	19.03	52.01	7.77	0.0	0.0	1.88
17	AS-0030_B2	Cohorte 4	mild	0	1	0	13.0	9.66	54.73	8.85	0.6	0.2	1.61
70	AS-0030_B3	Cohorte 4	mild	0	0	1	10.3	83.06	36.11	71.94	0.0	0.0	1.11
40	AS-0030_C2	Cohorte 4	mild	0	1	0	16.5	55.12	52.76	0.79	0.0	0.0	0.0
71	AS-0030_D1	Cohorte 4	mild	1	0	0	17.9	15.94	61.05	12.48	1.2	0.45	2.11
19	AS-0030_D2	Cohorte 4	mild	0	1	0	15.7	52.1	60.0	18.68	0.0	0.0	0.24
35	AS-0030_D3	Cohorte 4	mild	0	0	1	10.5	46.34	17.4	80.22	0.37	0.0	0.73
34	AS-0030_E1	Cohorte 4	mild	1	0	0	14.5	48.92	65.0	12.42	0.19	0.09	1.03
14	AS-0030_E2	Cohorte 4	mild	0	1	0	17.1	51.58	58.26	14.32	0.0	0.0	0.97
84	AS-0030_E3	Cohorte 4	mild	0	0	1	9.87	61.92	14.81	75.46	0.23	0.0	0.81
38	BC_HV2_I1	Cohorte 2	healthy	1	0	0	13.5	27.14	33.9	24.86	1.15	0.14	6.4
114	BC_HV2_I2	Cohorte 2	healthy	0	1	0	12.6	18.72	31.81	30.68	1.43	0.26	5.85
83	BC_HV2_I3	Cohorte 2	healthy	0	0	1	8.6	17.98	6.62	95.99	1.13	0.61	17.79
130	BRU_Chr_F1	Cohorte 2	severe	1	0	0	3.35	67.91	26.51	16.74	5.58	4.19	7.44
124	BRU_Chr_F2	Cohorte 2	severe	0	1	0	3.25	25.55	18.5	13.66	4.85	3.08	9.25
31	BRU_Chr_F3	Cohorte 2	severe	0	0	1	3.54	33.68	12.33	63.72	5.9	3.65	12.15
52	BV_HV1_J1	Cohorte 3	healthy	1	0	0	7.05	1.07	27.65	17.41	0.4	0.16	11.62
66	BV_HV1_J2	Cohorte 3	healthy	0	1	0	5.43	62.73	28.08	13.49	1.37	0.45	11.54
41	BV_HV1_J3	Cohorte 3	healthy	0	0	1	4.68	40.82	2.48	87.42	0.5	0.17	6.85
24	CHA_Mah_F1	Cohorte 1	severe	1	0	0	2.81	4.68	23.55	11.16	0.0	0.0	2.07
118	CHA_Mah_F2	Cohorte 1	severe	0	1	0	3.89	0.0	37.24	32.9	0.0	0.22	6.19
80	CHA_Mah_F3	Cohorte 1	severe	0	0	1	4.18	5.32	17.9	86.2	0.07	0.13	4.04
26	EFS_P1_0901_3	Pilote 1	healthy	1	0	0	5.63	5.82	35.27	27.29	2.16	6.99	12.65
131	EFS_P1_0901_4	Pilote 1	healthy	0	1	0	6.15	9.53	41.74	36.02	4.45	11.65	14.41
109	EFS_P1_0901_5	Pilote 1	healthy	0	0	1	1.97	12.33	70.93	90.31	4.41	9.69	28.19
55	EFS_P1_0930_6	Pilote 1	healthy	1	0	0	7.57	8.8	46.53	35.19	1.16	3.24	11.81
29	EFS_P1_0930_7	Pilote 1	healthy	0	1	0	7.61	9.72	51.74	48.99	0.92	5.87	20.37
94	EFS_P1_0930_8	Pilote 1	healthy	0	0	1	3.98	2.59	57.25	97.41	1.55	9.07	28.24
81	EFS_P2_0901_4	Pilote 2	healthy	0	1	0	5.5	2.48	19.83	23.97	1.65	3.31	11.57
129	EFS_P2_1112_8	Pilote 2	healthy	1	0	0	7.84	6.53	25.13	73.87	0.0	0.5	18.59
78	EFS_P2_1112_9	Pilote 2	healthy	0	1	0	9.51	3.74	12.59	91.16	0.0	0.0	15.99
86	GC-0017_A1	Cohorte 3	mild	1	0	0	7.84	0.8	12.38	2.26	0.4	0.27	4.13
39	GC-0017_A2	Cohorte 3	mild	0	1	0	7.59	7.78	16.81	2.36	0.69	0.56	3.06
100	GC-0017_A3	Cohorte 3	mild	0	0	1	1.53	39.51	23.46	72.84	4.32	2.47	21.6
45	GC-0017_B1	Cohorte 3	mild	1	0	0	8.93	0.33	30.49	5.43	0.55	0.44	5.1
60	GC-0017_B2	Cohorte 3	mild	0	1	0	8.41	4.97	14.25	4.86	0.97	0.76	7.24
15	GC-0017_B3	Cohorte 3	mild	0	0	1	2.73	6.48	5.18	59.59	0.26	0.0	12.18
48	GC-0017_C1	Cohorte 3	mild	1	0	0	13.7	0.42	24.21	6.9	0.49	0.28	4.08
136	GC-0017_C2	Cohorte 3	mild	0	1	0	8.52	1.7	20.7	5.98	1.46	1.13	6.14
8	GC-0017_C3	Cohorte 3	mild	0	0	1	3.87	10.85	17.98	86.92	0.74	0.74	16.49
56	GC-0017_E1	Cohorte 3	mild	1	0	0	11.2	1.09	26.47	9.85	0.14	0.07	5.15
69	GC-0017_E2	Cohorte 3	mild	0	1	0	9.75	0.41	33.45	4.86	0.17	0.14	3.04
11	GC-0017_E3	Cohorte 3	mild	0	0	1	3.66	8.5	4.54	81.15	0.21	0.08	4.12
85	GC-0038_A1	Cohorte 2	mild	1	0	0	2.31	79.48	17.59	43.65	20.52	14.98	31.27
4	GC-0038_A2	Cohorte 2	mild	0	1	0	2.0	67.0	22.17	44.33	8.87	5.91	31.53
74	GC-0038_A3	Cohorte 2	mild	0	0	1	1.71	69.23	30.77	76.54	4.23	1.15	25.0
90	GC-0038_B1	Cohorte 2	mild	1	0	0	6.72	37.23	44.01	31.6	8.23	5.05	14.14
91	GC-0038_B2	Cohorte 2	mild	0	1	0	5.23	19.09	31.87	36.08	9.63	5.95	23.82
99	GC-0038_B3	Cohorte 2	mild	0	0	1	6.18	77.3	23.42	89.8	0.72	0.0	7.61
127	GC-0038_C1	Cohorte 2	mild	1	0	0	9.21	55.74	37.86	26.93	3.2	1.43	8.06
75	GC-0038_C2	Cohorte 2	mild	0	1	0	7.95	19.48	37.92	36.35	2.4	1.04	9.69
121	GC-0038_C3	Cohorte 2	mild	0	0	1	5.77	93.47	18.2	90.49	0.74	0.41	7.2
92	GC-0038_D1	Cohorte 2	mild	1	0	0	8.5	46.65	48.68	32.01	4.27	1.52	7.83
0	GC-0038_D2	Cohorte 2	mild	0	1	0	5.58	34.8	23.2	46.03	19.17	13.24	35.31
64	GC-0038_D3	Cohorte 2	mild	0	0	1	8.92	54.86	20.61	91.85	2.3	0.96	11.27
76	HD_3M31_K1	Cohorte 5	healthy	1	0	0	7.39	0.26	34.99	10.47	0.13	0.13	1.4
27	HD_3M31_K2	Cohorte 5	healthy	0	1	0	10.2	0.1	36.11	20.9	0.1	0.1	7.46
82	HD_3M31_K3	Cohorte 5	healthy	0	0	1	10.7	8.79	39.71	96.23	0.41	0.51	6.12
30	HD_6M20_H1	Cohorte 1	healthy	1	0	0	12.2	0.6	39.56	38.89	0.67	0.67	10.78
132	HD_6M20_H2	Cohorte 1	healthy	0	1	0	11.6	0.75	49.75	49.34	2.81	3.06	17.55
54	HD_6M20_H3	Cohorte 1	healthy	0	0	1	8.33	10.45	14.58	91.49	0.73	0.73	8.87
79	HD_EF9S_K1	Cohorte 6	healthy	1	0	0	9.82	1.99	26.51	41.29	2.29	0.58	28.62
23	HD_EF9S_K2	Cohorte 6	healthy	0	1	0	11.1	1.5	30.67	42.65	1.1	0.1	23.51
67	HOU_ED_F1	Cohorte 3	severe	1	0	0	8.84	1.8	7.38	6.71	0.11	0.06	11.3
88	HOU_ED_F2	Cohorte 3	severe	0	1	0	8.34	3.57	6.73	8.43	0.13	0.1	13.06
98	HOU_ED_F3	Cohorte 3	severe	0	0	1	6.7	6.34	1.96	58.96	0.28	0.05	1.71
59	HOU_ED_G1	Cohorte 3	severe	1	0	0	7.31	0.71	6.68	7.05	0.13	0.08	10.74
65	HOU_ED_G2	Cohorte 3	severe	0	1	0	6.68	13.26	6.19	6.19	0.15	0.03	10.87
68	HOU_ED_G3	Cohorte 3	severe	0	0	1	5.68	4.82	1.31	56.09	0.36	0.16	1.96
6	HOU_ED_H1	Cohorte 3	severe	1	0	0	4.42	0.61	9.68	8.47	0.4	0.2	10.49
87	HOU_ED_H2	Cohorte 3	severe	0	1	0	2.82	2.16	9.82	6.88	0.1	0.1	8.55
61	HOU_ED_H3	Cohorte 3	severe	0	0	1	3.56	6.37	2.09	55.26	0.56	0.2	1.05
117	HV_29_J1	Cohorte 4	healthy	1	0	0	5.14	4.15	22.64	6.79	0.0	0.0	0.38
57	HV_29_J2	Cohorte 4	healthy	0	1	0	11.0	69.85	26.5	4.53	0.2	0.1	0.1
120	HV_29_J3	Cohorte 4	healthy	0	0	1	5.37	82.53	32.32	90.51	0.0	0.0	0.83
47	HV_F23_L1	Cohorte 6	healthy	1	0	0	16.2	3.93	39.06	20.92	1.85	0.57	4.85
28	HV_F23_L2	Cohorte 6	healthy	0	1	0	15.2	1.09	37.76	14.98	1.23	0.28	4.44
113	Hu3_1_G1	Cohorte 1	healthy	1	0	0	6.93	0.3	63.66	27.43	0.04	0.04	2.42
51	Hu3_1_G2	Cohorte 1	healthy	0	1	0	8.19	0.0	63.92	50.7	0.06	0.06	4.72
16	Hu3_1_G3	Cohorte 1	healthy	0	0	1	7.45	1.11	9.12	90.25	0.18	0.18	12.36
123	Hu3_2_H1	Cohorte 2	healthy	1	0	0	9.49	29.42	50.51	44.67	2.15	0.74	4.02
110	Hu3_2_H2	Cohorte 2	healthy	0	1	0	6.67	35.16	57.23	70.97	1.81	0.71	4.16
119	Hu3_2_H3	Cohorte 2	healthy	0	0	1	8.8	27.18	8.69	92.05	3.72	1.94	13.4
112	Hu3_3_I1	Cohorte 3	healthy	1	0	0	7.36	1.98	18.43	10.07	1.32	1.06	13.14
89	Hu3_3_I2	Cohorte 3	healthy	0	1	0	8.42	4.09	13.72	6.65	0.69	0.48	9.0
20	Hu3_3_I3	Cohorte 3	healthy	0	0	1	5.16	10.98	11.33	67.57	0.46	0.46	15.43
108	Hu3_4_I1	Cohorte 4	healthy	1	0	0	7.29	2.73	58.54	12.07	0.23	0.0	0.46
101	Hu3_4_I2	Cohorte 4	healthy	0	1	0	9.51	77.84	56.76	20.51	0.13	0.0	0.57
135	Hu3_4_I3	Cohorte 4	healthy	0	0	1	7.45	75.75	13.43	91.52	0.33	0.0	0.73
63	Hu3_5_J1	Cohorte 5	healthy	1	0	0	8.62	1.73	57.89	30.04	0.4	0.52	3.99
93	Hu3_5_J2	Cohorte 5	healthy	0	1	0	9.24	0.05	60.55	37.68	0.05	0.1	2.76
36	Hu3_5_J3	Cohorte 5	healthy	0	0	1	6.78	7.1	19.02	92.65	0.28	0.35	8.13
58	LD-0175_A1	Cohorte 5	mild	1	0	0	2.0	0.51	52.28	27.41	0.51	0.51	9.64
21	LD-0175_A2	Cohorte 5	mild	0	1	0	1.75	0.0	32.75	18.47	0.7	0.7	11.85
97	LD-0175_A3	Cohorte 5	mild	0	0	1	2.88	5.96	25.2	41.19	2.17	2.17	15.72
13	LD-0175_B1	Cohorte 5	mild	1	0	0	23.1	0.12	65.54	36.63	0.03	0.06	1.79
62	LD-0175_B2	Cohorte 5	mild	0	1	0	25.7	0.08	66.65	50.68	0.0	0.05	3.21
107	LD-0175_B3	Cohorte 5	mild	0	0	1	7.15	55.56	61.71	85.59	0.21	0.21	19.33
18	LD-0175_C1	Cohorte 5	mild	1	0	0	16.2	0.0	64.88	26.42	0.18	0.18	1.83
95	LD-0175_C2	Cohorte 5	mild	0	1	0	21.4	0.07	68.11	30.05	0.07	0.07	1.84
125	LD-0175_C3	Cohorte 5	mild	0	0	1	6.76	8.31	41.86	81.0	0.41	0.41	18.01
105	LD-0175_D1	Cohorte 5	mild	1	0	0	10.1	0.3	53.11	21.39	1.0	1.0	3.61
12	LD-0175_D2	Cohorte 5	mild	0	1	0	11.8	0.0	50.36	10.09	0.54	0.62	1.88
22	LD-0175_D3	Cohorte 5	mild	0	0	1	3.35	3.79	22.73	62.88	0.95	0.95	13.26
53	OZBE_I1	Cohorte 5	severe	1	0	0	2.18	6.72	34.45	2.52	1.68	1.68	9.24
49	OZBE_I2	Cohorte 5	severe	0	1	0	2.84	0.0	42.86	3.4	0.68	0.68	8.16
77	PD-0041_A1	Cohorte 1	mild	1	0	0	0.98	1.14	14.77	23.01	1.14	1.14	7.95
102	PD-0041_A2	Cohorte 1	mild	0	1	0	0.86	1.06	27.82	35.21	1.06	1.06	19.37
43	PD-0041_A3	Cohorte 1	mild	0	0	1	0.59	1.61	28.49	71.51	0.54	0.54	17.74
46	PD-0041_B1	Cohorte 1	mild	1	0	0	2.28	9.07	42.13	50.13	0.0	0.0	8.8
73	PD-0041_B2	Cohorte 1	mild	0	1	0	2.28	0.0	51.79	46.68	0.0	0.0	7.4
32	PD-0041_B3	Cohorte 1	mild	0	0	1	1.66	0.68	29.22	84.7	0.46	0.46	18.72
5	PD-0041_C1	Cohorte 1	mild	1	0	0	5.84	0.31	52.2	36.01	0.16	0.16	6.45
115	PD-0041_C2	Cohorte 1	mild	0	1	0	6.67	0.0	56.1	58.92	0.0	0.0	13.86
9	PD-0041_C3	Cohorte 1	mild	0	0	1	3.27	2.82	9.27	81.85	0.27	0.27	13.58
106	PD-0041_D1	Cohorte 1	mild	1	0	0	7.47	0.17	58.06	28.95	0.08	0.08	2.11
122	PD-0041_D2	Cohorte 1	mild	0	1	0	7.43	0.0	64.35	61.06	0.0	0.0	6.89
10	PD-0041_D3	Cohorte 1	mild	0	0	1	5.31	1.83	7.2	90.73	0.3	0.3	13.54
116	PS-0029_A1	Cohorte 6	mild	1	0	0	6.67	11.03	40.23	25.98	0.38	0.08	9.12
104	PS-0029_A2	Cohorte 6	mild	0	1	0	6.98	1.35	38.03	33.22	0.76	0.08	11.55
126	PS-0029_A3	Cohorte 6	mild	0	0	1	12.5	9.07	69.16	94.82	0.22	0.09	6.39
50	PS-0029_C1	Cohorte 6	mild	1	0	0	11.9	3.27	45.92	25.06	1.11	0.23	8.25
7	PS-0029_C2	Cohorte 6	mild	0	1	0	13.6	1.34	45.47	33.06	1.23	0.24	10.16
44	PS-0029_C3	Cohorte 6	mild	0	0	1	11.6	1.44	23.26	95.43	0.66	0.04	6.6
1	PS-0029_E1	Cohorte 6	mild	1	0	0	13.0	4.15	59.43	34.72	0.47	0.19	4.95
133	PS-0029_E2	Cohorte 6	mild	0	1	0	14.1	5.35	61.28	27.01	0.67	0.1	4.78
128	PS-0029_E3	Cohorte 6	mild	0	0	1	15.0	2.41	30.21	95.56	0.95	0.25	8.85
96	PS-0029_F1	Cohorte 6	mild	1	0	0	14.3	3.54	43.2	32.1	1.36	0.57	7.59
33	PS-0029_F2	Cohorte 6	mild	0	1	0	14.4	2.06	43.91	33.01	0.63	0.12	6.08
111	PS-0029_F3	Cohorte 6	mild	0	0	1	13.5	0.57	13.24	92.14	0.54	0.02	4.09
103	RESU_H1	Cohorte 6	severe	1	0	0	0.71	5.66	41.51	9.43	5.66	1.89	7.55
72	RESU_H2	Cohorte 6	severe	0	1	0	0.52	4.35	19.57	8.7	4.35	0.0	6.52
134	RESU_I1	Cohorte 6	severe	1	0	0	1.23	0.84	9.24	6.72	4.2	0.84	7.56
25	RESU_I2	Cohorte 6	severe	0	1	0	1.32	2.73	10.0	6.36	1.82	0.0	5.45
