# Supplementary material for: Severe COVID-19 patients have impaired plasmacytoid dendritic cell-mediated control of SARS-CoV-2
Source: Nat Commun. 2023 Feb 8;14:694. doi: 10.1038/s41467-023-36140-9 (PMC9907212; doi:10.1038/s41467-023-36140-9)
Supplement: Supplementary file 4 — Source Data [file 41467_2023_36140_MOESM4_ESM.zip › Source data/Venet Fig 2b_mDC2s_def/summary_database.csv]

	Sample	Cohorte	Status	Activation_Mock	Activation_SARS	Activation_Agonist	perc_mDC2s	mDC2s_PDL1	mDC2s_CD80	mDC2s_IL6
61	AS-0030_mDC2_B1	Cohorte 4	mild	1	0	0	4.11	3.39	3.73	2.71
39	AS-0030_mDC2_B2	Cohorte 4	mild	0	1	0	5.06	9.04	5.54	2.33
22	AS-0030_mDC2_B3	Cohorte 4	mild	0	0	1	14.1	58.57	18.07	42.99
19	AS-0030_mDC2_D1	Cohorte 4	mild	1	0	0	6.75	6.49	3.96	2.88
56	AS-0030_mDC2_D2	Cohorte 4	mild	0	1	0	8.26	10.53	4.43	1.83
8	AS-0030_mDC2_D3	Cohorte 4	mild	0	0	1	13.9	67.33	8.0	29.78
107	AS-0030_mDC2_E1	Cohorte 4	mild	1	0	0	3.79	4.52	4.52	0.15
42	AS-0030_mDC2_E2	Cohorte 4	mild	0	1	0	3.99	4.8	2.59	2.16
23	AS-0030_mDC2_E3	Cohorte 4	mild	0	0	1	5.18	63.24	21.49	8.38
77	BRU_Chr_mDC2_E1	Cohorte 2	severe	1	0	0	1.56	12.37	10.31	12.37
75	BRU_Chr_mDC2_E2	Cohorte 2	severe	0	1	0	1.91	6.54	3.74	5.61
82	BRU_Chr_mDC2_E3	Cohorte 2	severe	0	0	1	0.86	56.1	34.15	13.41
18	BRU_Chr_mDC2_F1	Cohorte 2	severe	1	0	0	2.03	4.62	6.15	3.85
91	BRU_Chr_mDC2_F2	Cohorte 2	severe	0	1	0	2.01	11.02	10.24	5.51
52	BRU_Chr_mDC2_F3	Cohorte 2	severe	0	0	1	1.4	75.47	42.45	32.08
84	EFS_P1_0901_mDC2_3	Pilote 1	healthy	1	0	0	3.54	21.57	21.45	14.42
43	EFS_P1_0901_mDC2_4	Pilote 1	healthy	0	1	0	4.13	24.5	24.6	15.76
25	EFS_P1_0901_mDC2_5	Pilote 1	healthy	0	0	1	5.37	69.51	57.08	32.23
37	EFS_P1_0930_mDC2_6	Pilote 1	healthy	1	0	0	2.49	5.67	6.09	3.32
58	EFS_P1_0930_mDC2_7	Pilote 1	healthy	0	1	0	2.69	10.18	10.05	5.48
108	EFS_P1_0930_mDC2_8	Pilote 1	healthy	0	0	1	4.59	64.34	32.41	19.94
7	GC-0017_mDC2_B1	Cohorte 3	mild	1	0	0	5.84	3.48	6.43	0.2
62	GC-0017_mDC2_B2	Cohorte 3	mild	0	1	0	6.59	6.95	6.22	0.62
97	GC-0017_mDC2_B3	Cohorte 3	mild	0	0	1	5.15	74.97	13.11	10.74
53	GC-0017_mDC2_C1	Cohorte 3	mild	1	0	0	5.25	4.76	5.96	0.18
95	GC-0017_mDC2_C2	Cohorte 3	mild	0	1	0	4.96	8.42	4.12	0.13
78	GC-0017_mDC2_C3	Cohorte 3	mild	0	0	1	5.35	89.79	14.89	11.46
103	GC-0017_mDC2_E1	Cohorte 3	mild	1	0	0	6.81	2.17	1.55	0.13
24	GC-0017_mDC2_E2	Cohorte 3	mild	0	1	0	7.44	5.66	2.42	0.07
60	GC-0017_mDC2_E3	Cohorte 3	mild	0	0	1	4.04	73.83	6.78	8.41
89	GC-0038_mDC2_A1	Cohorte 2	mild	1	0	0	2.45	21.09	23.0	14.23
50	GC-0038_mDC2_A2	Cohorte 2	mild	0	1	0	1.28	26.44	25.48	23.8
70	GC-0038_mDC2_A3	Cohorte 2	mild	0	0	1	7.36	94.65	53.8	66.63
65	GC-0038_mDC2_B1	Cohorte 2	mild	1	0	0	2.13	13.87	7.87	3.07
101	GC-0038_mDC2_B2	Cohorte 2	mild	0	1	0	3.56	16.67	8.99	8.91
69	GC-0038_mDC2_B3	Cohorte 2	mild	0	0	1	6.74	93.66	20.52	36.32
9	GC-0038_mDC2_C1	Cohorte 2	mild	1	0	0	2.13	16.19	11.09	9.3
28	GC-0038_mDC2_C2	Cohorte 2	mild	0	1	0	2.58	24.05	13.99	10.43
102	GC-0038_mDC2_C3	Cohorte 2	mild	0	0	1	3.85	96.33	23.83	29.27
74	GC-0038_mDC2_D1	Cohorte 2	mild	1	0	0	3.12	17.34	14.5	4.02
44	GC-0038_mDC2_D2	Cohorte 2	mild	0	1	0	3.66	17.85	11.06	8.89
32	GC-0038_mDC2_D3	Cohorte 2	mild	0	0	1	4.2	93.85	21.52	22.97
79	HD_3M31_mDC2_K1	Cohorte 5	healthy	1	0	0	3.74	29.23	22.22	0.6
99	HD_3M31_mDC2_K2	Cohorte 5	healthy	0	1	0	3.64	24.62	24.12	0.28
80	HD_3M31_mDC2_K3	Cohorte 5	healthy	0	0	1	11.4	84.33	43.82	21.62
71	HD_6M20_mDC2_H1	Cohorte 1	healthy	1	0	0	3.27	8.0	3.08	1.69
40	HD_6M20_mDC2_H2	Cohorte 1	healthy	0	1	0	3.75	12.12	5.6	2.49
31	HD_6M20_mDC2_H3	Cohorte 1	healthy	0	0	1	8.38	74.17	6.89	34.01
113	HD_EF9S_mDC2_K1	Cohorte 6	healthy	1	0	0	3.18	8.71	4.26	1.67
109	HD_EF9S_mDC2_K2	Cohorte 6	healthy	0	1	0	3.14	9.84	4.31	1.65
48	HD_EF9S_mDC2_K3	Cohorte 6	healthy	0	0	1	2.67	71.36	16.06	18.98
72	HOU_ED_mDC2_F1	Cohorte 3	severe	1	0	0	1.01	10.14	6.07	0.77
63	HOU_ED_mDC2_F2	Cohorte 3	severe	0	1	0	1.33	5.12	4.49	0.06
38	HOU_ED_mDC2_F3	Cohorte 3	severe	0	0	1	0.73	74.09	14.96	12.17
3	HOU_ED_mDC2_G1	Cohorte 3	severe	1	0	0	1.52	5.71	2.65	0.71
35	HOU_ED_mDC2_G2	Cohorte 3	severe	0	1	0	1.48	8.5	3.78	0.31
81	HOU_ED_mDC2_G3	Cohorte 3	severe	0	0	1	0.76	75.43	5.49	5.06
0	HOU_ED_mDC2_H1	Cohorte 3	severe	1	0	0	1.0	3.02	2.62	0.6
105	HOU_ED_mDC2_H2	Cohorte 3	severe	0	1	0	1.06	6.75	4.8	0.71
51	HOU_ED_mDC2_H3	Cohorte 3	severe	0	0	1	0.55	71.34	12.1	8.28
64	HV_29_mDC2_J1	Cohorte 4	healthy	1	0	0	4.44	5.89	4.17	1.29
45	HV_29_mDC2_J2	Cohorte 4	healthy	0	1	0	5.55	18.61	4.35	1.31
36	HV_29_mDC2_J3	Cohorte 4	healthy	0	0	1	4.83	58.77	11.59	3.53
68	Hu3_1_mDC2_G1	Cohorte 1	healthy	1	0	0	4.03	1.75	1.53	0.8
100	Hu3_1_mDC2_G2	Cohorte 1	healthy	0	1	0	4.98	6.09	2.34	1.09
110	Hu3_1_mDC2_G3	Cohorte 1	healthy	0	0	1	8.0	74.21	6.8	25.55
55	Hu3_2_mDC2_H1	Cohorte 2	healthy	1	0	0	3.55	25.48	6.09	2.08
20	Hu3_2_mDC2_H2	Cohorte 2	healthy	0	1	0	4.06	74.74	5.48	7.95
54	Hu3_2_mDC2_H3	Cohorte 2	healthy	0	0	1	4.29	94.22	15.95	9.51
15	Hu3_3_mDC2_I1	Cohorte 3	healthy	1	0	0	4.05	7.68	2.8	0.13
30	Hu3_3_mDC2_I2	Cohorte 3	healthy	0	1	0	4.14	3.71	2.71	0.43
73	Hu3_3_mDC2_I3	Cohorte 3	healthy	0	0	1	5.16	72.35	12.0	12.38
5	Hu3_4_mDC2_I1	Cohorte 4	healthy	1	0	0	5.53	9.19	4.59	1.37
96	Hu3_4_mDC2_I2	Cohorte 4	healthy	0	1	0	5.87	18.73	3.32	1.32
87	Hu3_4_mDC2_I3	Cohorte 4	healthy	0	0	1	11.1	85.21	9.49	15.16
66	Hu3_5_mDC2_J1	Cohorte 5	healthy	1	0	0	3.94	11.44	3.2	0.16
16	Hu3_5_mDC2_J2	Cohorte 5	healthy	0	1	0	4.3	16.79	4.0	0.21
106	Hu3_5_mDC2_J3	Cohorte 5	healthy	0	0	1	7.27	90.02	11.94	10.83
1	Hu3_6_mDC2_J1	Cohorte 6	healthy	1	0	0	2.24	17.0	30.0	8.0
67	Hu3_6_mDC2_J3	Cohorte 6	healthy	0	1	0	4.37	34.44	27.78	3.33
111	LD-0175_mDC2_A1	Cohorte 5	mild	1	0	0	1.94	10.47	4.54	0.25
12	LD-0175_mDC2_A2	Cohorte 5	mild	0	1	0	1.72	12.74	9.1	0.13
88	LD-0175_mDC2_A3	Cohorte 5	mild	0	0	1	4.22	67.77	38.17	13.0
4	LD-0175_mDC2_B1	Cohorte 5	mild	1	0	0	10.2	23.14	9.34	2.54
33	LD-0175_mDC2_B2	Cohorte 5	mild	0	1	0	10.4	22.76	7.3	0.09
6	LD-0175_mDC2_B3	Cohorte 5	mild	0	0	1	11.0	94.92	15.91	22.05
21	LD-0175_mDC2_C1	Cohorte 5	mild	1	0	0	12.0	5.97	8.83	0.16
17	LD-0175_mDC2_C2	Cohorte 5	mild	0	1	0	10.2	11.02	8.19	0.97
41	LD-0175_mDC2_C3	Cohorte 5	mild	0	0	1	11.7	85.5	9.75	29.0
59	LD-0175_mDC2_D1	Cohorte 5	mild	1	0	0	10.7	1.93	5.5	0.28
83	LD-0175_mDC2_D2	Cohorte 5	mild	0	1	0	12.2	6.78	9.36	0.94
49	LD-0175_mDC2_D3	Cohorte 5	mild	0	0	1	6.27	51.65	9.76	2.1
11	OZBE_mDC2_H1	Cohorte 5	severe	1	0	0	4.33	0.87	0.0	1.74
98	OZBE_mDC2_H2	Cohorte 5	severe	0	1	0	7.61	3.23	8.06	0.0
34	PD-0041_mDC2_A1	Cohorte 1	mild	1	0	0	1.06	6.78	4.75	49.49
29	PD-0041_mDC2_A2	Cohorte 1	mild	0	1	0	1.54	9.56	5.17	25.32
47	PD-0041_mDC2_A3	Cohorte 1	mild	0	0	1	6.06	74.97	12.51	66.23
13	PD-0041_mDC2_B1	Cohorte 1	mild	1	0	0	2.66	5.61	4.05	16.98
112	PD-0041_mDC2_B2	Cohorte 1	mild	0	1	0	3.0	5.94	4.72	1.37
86	PD-0041_mDC2_B3	Cohorte 1	mild	0	0	1	4.83	84.5	17.07	44.52
10	PD-0041_mDC2_C1	Cohorte 1	mild	1	0	0	3.2	2.47	1.81	0.82
57	PD-0041_mDC2_C2	Cohorte 1	mild	0	1	0	5.36	18.49	5.38	78.82
90	PD-0041_mDC2_C3	Cohorte 1	mild	0	0	1	6.4	91.57	7.36	37.02
26	PD-0041_mDC2_D1	Cohorte 1	mild	1	0	0	3.59	3.15	1.74	21.21
27	PD-0041_mDC2_D2	Cohorte 1	mild	0	1	0	4.46	13.46	2.36	23.14
85	PD-0041_mDC2_D3	Cohorte 1	mild	0	0	1	8.12	96.13	6.32	55.56
2	PS-0029_mDC2_C1	Cohorte 6	mild	1	0	0	5.22	12.07	4.1	2.58
76	PS-0029_mDC2_C3	Cohorte 6	mild	0	0	1	6.27	87.35	19.41	23.14
94	PS-0029_mDC2_E1	Cohorte 6	mild	1	0	0	5.66	6.85	3.0	1.44
93	PS-0029_mDC2_E2	Cohorte 6	mild	0	1	0	5.78	12.79	4.69	2.13
46	PS-0029_mDC2_E3	Cohorte 6	mild	0	0	1	4.73	84.14	18.92	12.64
104	PS-0029_mDC2_F1	Cohorte 6	mild	1	0	0	4.44	13.93	3.87	1.8
92	PS-0029_mDC2_F2	Cohorte 6	mild	0	1	0	3.58	12.21	8.44	2.75
14	PS-0029_mDC2_F3	Cohorte 6	mild	0	0	1	3.84	78.94	13.75	11.5
