# Supplementary material for: Severe COVID-19 patients have impaired plasmacytoid dendritic cell-mediated control of SARS-CoV-2
Source: Nat Commun. 2023 Feb 8;14:694. doi: 10.1038/s41467-023-36140-9 (PMC9907212; doi:10.1038/s41467-023-36140-9)
Supplement: Supplementary file 4 — Source Data [file 41467_2023_36140_MOESM4_ESM.zip › Source data/Venet Fig 2b_monos_def/summary_database.csv]

	Sample	Cohorte	Status	Activation_Mock	Activation_SARS	Activation_Agonist	perc_mono	mono_PDL1	mono_CD80	mono_IL6	perc_CD14_conv	perc_CD16-CD14_int	perc_CD16-CD14_dim_non_conv
42	AS-0030_B1	Cohorte 4	mild	1	0	0	69.1	19.8	68.0	5.47	0.42	0.97	0.28
49	AS-0030_B2	Cohorte 4	mild	0	1	0	72.1	23.6	64.6	3.9	0.47	0.9	0.2
72	AS-0030_B3	Cohorte 4	mild	0	0	1	30.9	94.6	1.86	0.29	38.03	6.98	41.45
95	AS-0030_D1	Cohorte 4	mild	1	0	0	65.9	21.1	66.0	6.29	0.79	1.38	0.39
87	AS-0030_D2	Cohorte 4	mild	0	1	0	64.9	22.2	66.3	5.64	1.03	1.17	0.31
107	AS-0030_D3	Cohorte 4	mild	0	0	1	25.9	96.5	0.6	0.36	44.32	2.99	31.06
104	AS-0030_E1	Cohorte 4	mild	1	0	0	75.0	24.7	63.9	5.8	0.18	0.44	0.13
66	AS-0030_E2	Cohorte 4	mild	0	1	0	76.1	26.9	60.8	5.78	0.19	0.22	0.63
56	AS-0030_E3	Cohorte 4	mild	0	0	1	40.0	99.0	0.54	0.07	75.13	1.22	28.87
58	BRU_Chr_E1	Cohorte 2	severe	1	0	0	68.3	32.8	63.3	0.33	0.45	0.64	0.26
69	BRU_Chr_E2	Cohorte 2	severe	0	1	0	75.1	32.0	64.1	0.19	0.43	0.9	0.31
63	BRU_Chr_E3	Cohorte 2	severe	0	0	1	72.4	98.8	0.79	0.046	48.58	2.67	47.9
10	BRU_Chr_F1	Cohorte 2	severe	1	0	0	66.3	27.7	66.7	0.8	0.31	0.85	0.02
0	BRU_Chr_F2	Cohorte 2	severe	0	1	0	70.0	31.1	62.6	0.34	0.34	0.81	0.14
74	BRU_Chr_F3	Cohorte 2	severe	0	0	1	60.5	98.1	0.84	0.11	55.53	2.6	39.65
91	CHA_Mah_F1	Cohorte 1	severe	1	0	0	46.9	23.9	26.6	30.5	0.37	0.26	0.28
85	CHA_Mah_F2	Cohorte 1	severe	0	1	0	65.8	46.2	30.6	11.5	0.69	0.52	5.51
22	CHA_Mah_F3	Cohorte 1	severe	0	0	1	44.8	99.1	0.092	0.14	52.06	1.45	58.7
54	EFS_P1_0901_3	Pilote 1	healthy	1	0	0	41.0	17.8	39.3	33.3	3.56	2.17	1.13
96	EFS_P1_0901_4	Pilote 1	healthy	0	1	0	40.6	20.7	41.0	29.1	4.4	2.58	1.56
34	EFS_P1_0901_5	Pilote 1	healthy	0	0	1	7.95	99.1	0.0	0.17	95.23	23.15	10.92
41	EFS_P1_0930_6	Pilote 1	healthy	1	0	0	69.8	11.9	53.9	28.8	1.34	0.74	0.16
18	EFS_P1_0930_7	Pilote 1	healthy	0	1	0	69.8	14.9	53.3	25.0	1.62	0.83	0.19
82	EFS_P1_0930_8	Pilote 1	healthy	0	0	1	27.5	99.0	0.15	0.077	96.19	9.05	6.59
108	GC-0017_B1	Cohorte 3	mild	1	0	0	69.8	48.3	44.4	2.68	0.24	0.76	0.13
75	GC-0017_B2	Cohorte 3	mild	0	1	0	70.4	44.4	47.2	3.97	0.23	0.36	0.66
59	GC-0017_B3	Cohorte 3	mild	0	0	1	50.1	99.6	0.085	0.11	76.71	1.84	36.48
36	GC-0017_C1	Cohorte 3	mild	1	0	0	77.7	37.5	53.2	5.08	2.84	6.35	18.67
102	GC-0017_C2	Cohorte 3	mild	0	1	0	80.7	34.6	54.4	6.73	0.25	0.3	0.08
2	GC-0017_C3	Cohorte 3	mild	0	0	1	68.0	99.6	0.073	0.063	85.11	1.99	29.45
44	GC-0017_E1	Cohorte 3	mild	1	0	0	72.9	67.3	26.2	2.15	0.13	0.29	0.28
64	GC-0017_E2	Cohorte 3	mild	0	1	0	75.5	67.2	26.8	2.18	0.14	0.24	0.15
6	GC-0017_E3	Cohorte 3	mild	0	0	1	56.2	99.9	0.042	0.000846	80.52	0.7	34.46
71	GC-0038_A1	Cohorte 2	mild	1	0	0	80.3	24.6	69.1	1.7	2.28	2.02	1.32
26	GC-0038_A2	Cohorte 2	mild	0	1	0	81.1	20.2	73.0	2.2	1.32	1.16	0.23
1	GC-0038_A3	Cohorte 2	mild	0	0	1	55.9	96.4	1.33	0.42	81.69	9.64	31.21
29	GC-0038_B1	Cohorte 2	mild	1	0	0	52.8	23.1	61.6	10.3	0.57	1.37	0.22
89	GC-0038_B2	Cohorte 2	mild	0	1	0	61.2	27.1	62.6	5.67	0.74	1.47	0.39
19	GC-0038_B3	Cohorte 2	mild	0	0	1	44.0	98.8	0.29	0.15	87.58	4.7	40.65
32	GC-0038_C1	Cohorte 2	mild	1	0	0	81.5	29.0	60.5	5.55	0.53	1.12	0.47
62	GC-0038_C2	Cohorte 2	mild	0	1	0	84.9	31.4	60.7	3.57	1.78	1.53	2.06
45	GC-0038_C3	Cohorte 2	mild	0	0	1	67.9	98.3	0.32	0.13	94.58	4.56	37.58
24	GC-0038_D1	Cohorte 2	mild	1	0	0	74.8	27.4	59.7	7.58	0.67	1.29	0.18
9	GC-0038_D2	Cohorte 2	mild	0	1	0	73.1	23.6	65.3	6.64	0.82	0.85	0.45
103	GC-0038_D3	Cohorte 2	mild	0	0	1	58.2	99.5	0.11	0.023	92.64	3.54	41.47
112	HD_3M31_K1	Cohorte 5	healthy	1	0	0	75.8	36.7	49.2	6.63	1.01	1.69	0.52
79	HD_3M31_K2	Cohorte 5	healthy	0	1	0	73.5	32.5	52.9	7.36	0.78	1.35	0.33
37	HD_3M31_K3	Cohorte 5	healthy	0	0	1	52.7	97.4	0.33	0.14	98.2	3.36	56.04
77	HD_6M20_H1	Cohorte 1	healthy	1	0	0	65.5	44.0	33.3	9.06	0.61	0.57	0.35
30	HD_6M20_H2	Cohorte 1	healthy	0	1	0	74.2	46.6	38.1	5.81	1.01	0.67	0.28
17	HD_6M20_H3	Cohorte 1	healthy	0	0	1	51.4	98.5	0.26	0.2	73.24	1.78	28.37
28	HD_EF9S_K1	Cohorte 6	healthy	1	0	0	67.9	42.3	48.0	2.73	1.25	0.97	0.14
15	HD_EF9S_K2	Cohorte 6	healthy	0	1	0	67.2	45.8	44.8	2.72	1.02	0.75	0.16
80	HD_EF9S_K3	Cohorte 6	healthy	0	0	1	51.6	99.2	0.12	0.25	92.34	3.62	25.6
31	HOU_ED_F1	Cohorte 3	severe	1	0	0	49.6	57.8	32.0	5.67	0.4	0.66	3.17
61	HOU_ED_F2	Cohorte 3	severe	0	1	0	44.5	44.7	40.2	10.3	0.36	0.42	0.46
7	HOU_ED_F3	Cohorte 3	severe	0	0	1	68.6	99.0	0.29	0.19	56.87	0.76	60.86
99	HOU_ED_G1	Cohorte 3	severe	1	0	0	61.7	57.9	32.0	4.38	0.25	0.81	3.65
67	HOU_ED_G2	Cohorte 3	severe	0	1	0	65.2	44.9	47.7	3.59	1.41	0.54	0.82
16	HOU_ED_G3	Cohorte 3	severe	0	0	1	78.4	98.9	0.46	0.17	33.43	0.37	25.0
83	HOU_ED_H1	Cohorte 3	severe	1	0	0	51.7	38.7	48.6	8.7	0.25	0.56	0.32
55	HOU_ED_H2	Cohorte 3	severe	0	1	0	53.0	36.6	52.1	7.38	0.32	0.33	0.26
100	HOU_ED_H3	Cohorte 3	severe	0	0	1	68.9	99.7	0.061	0.77	46.98	0.38	44.66
38	HV_29_J1	Cohorte 4	healthy	1	0	0	49.2	25.6	46.6	16.3	0.44	0.49	0.29
93	HV_29_J2	Cohorte 4	healthy	0	1	0	57.8	33.7	46.0	7.33	3.87	0.56	0.31
94	HV_29_J3	Cohorte 4	healthy	0	0	1	19.3	99.3	0.15	0.15	83.45	1.08	25.3
98	Hu3_1_G1	Cohorte 1	healthy	1	0	0	56.5	28.3	19.6	28.2	1.22	0.45	0.12
84	Hu3_1_G2	Cohorte 1	healthy	0	1	0	62.5	39.9	24.2	15.7	1.79	0.46	0.31
48	Hu3_1_G3	Cohorte 1	healthy	0	0	1	45.6	98.4	0.19	0.23	83.9	1.55	25.63
92	Hu3_2_H1	Cohorte 2	healthy	1	0	0	75.8	40.1	51.9	2.28	4.37	1.15	0.09
68	Hu3_2_H2	Cohorte 2	healthy	0	1	0	74.7	51.0	40.9	1.83	49.85	1.86	0.54
12	Hu3_2_H3	Cohorte 2	healthy	0	0	1	74.5	99.6	0.19	0.05	95.7	3.88	16.14
52	Hu3_3_I1	Cohorte 3	healthy	1	0	0	61.8	50.7	37.8	5.18	0.65	0.61	0.2
13	Hu3_3_I2	Cohorte 3	healthy	0	1	0	61.0	44.0	45.7	4.94	0.28	0.43	0.93
73	Hu3_3_I3	Cohorte 3	healthy	0	0	1	50.9	99.7	0.089	0.078	72.1	2.18	33.01
115	Hu3_4_I1	Cohorte 4	healthy	1	0	0	63.1	29.7	52.2	7.05	1.28	1.1	0.27
4	Hu3_4_I2	Cohorte 4	healthy	0	1	0	57.0	33.9	45.9	7.32	4.16	0.53	0.39
14	Hu3_4_I3	Cohorte 4	healthy	0	0	1	41.5	99.6	0.1	0.043	90.83	2.56	17.88
116	Hu3_5_J1	Cohorte 5	healthy	1	0	0	76.6	31.8	54.8	5.57	2.24	0.77	0.11
20	Hu3_5_J2	Cohorte 5	healthy	0	1	0	75.7	33.7	54.7	4.24	2.88	0.72	0.17
78	Hu3_5_J3	Cohorte 5	healthy	0	0	1	61.7	99.4	0.17	0.095	97.0	2.46	27.99
27	Hu3_6_J1	Cohorte 6	healthy	1	0	0	17.5	36.0	47.0	7.92	1.94	2.97	0.39
65	Hu3_6_J3	Cohorte 6	healthy	0	1	0	3.89	95.0	3.75	1.25	52.87	16.09	19.54
21	LD-0175_A1	Cohorte 5	mild	1	0	0	43.3	31.6	50.4	10.4	0.98	0.63	0.19
60	LD-0175_A2	Cohorte 5	mild	0	1	0	41.6	31.8	52.5	8.83	1.01	0.61	0.13
35	LD-0175_A3	Cohorte 5	mild	0	0	1	5.46	98.6	0.53	0.11	85.5	5.12	43.18
11	LD-0175_B1	Cohorte 5	mild	1	0	0	74.7	41.9	45.6	5.53	2.03	1.8	2.95
39	LD-0175_B2	Cohorte 5	mild	0	1	0	74.3	34.2	53.3	5.39	3.34	1.76	0.12
46	LD-0175_B3	Cohorte 5	mild	0	0	1	33.9	99.1	0.18	0.072	96.55	3.69	45.01
43	LD-0175_C1	Cohorte 5	mild	1	0	0	68.6	30.9	53.4	9.79	0.93	2.18	0.14
51	LD-0175_C2	Cohorte 5	mild	0	1	0	63.5	29.8	51.1	11.9	1.16	2.08	0.3
88	LD-0175_C3	Cohorte 5	mild	0	0	1	19.6	96.2	0.37	0.26	91.79	3.68	48.19
109	LD-0175_D1	Cohorte 5	mild	1	0	0	29.5	41.6	31.1	19.2	0.8	2.0	0.15
76	LD-0175_D2	Cohorte 5	mild	0	1	0	32.9	45.7	29.9	15.6	1.64	4.2	0.09
110	LD-0175_D3	Cohorte 5	mild	0	0	1	3.15	98.2	0.3	0.3	83.14	4.44	25.44
5	OZBE_H1	Cohorte 5	severe	1	0	0	11.9	61.6	23.8	5.4	0.95	1.9	0.95
53	OZBE_H2	Cohorte 5	severe	0	1	0	18.9	54.5	33.1	4.55	1.29	3.87	0.65
40	PD-0041_A1	Cohorte 1	mild	1	0	0	43.2	33.3	18.5	24.0	0.67	0.41	22.22
70	PD-0041_A2	Cohorte 1	mild	0	1	0	42.2	31.2	28.8	19.6	0.79	0.31	1.3
47	PD-0041_A3	Cohorte 1	mild	0	0	1	19.6	97.2	0.41	0.44	75.26	2.21	67.01
97	PD-0041_B1	Cohorte 1	mild	1	0	0	46.8	26.7	16.7	33.0	0.67	0.36	2.19
3	PD-0041_B2	Cohorte 1	mild	0	1	0	51.5	27.8	29.2	25.5	0.63	0.41	0.12
106	PD-0041_B3	Cohorte 1	mild	0	0	1	15.3	97.1	0.5	0.55	86.39	3.28	57.85
86	PD-0041_C1	Cohorte 1	mild	1	0	0	58.5	30.1	21.1	27.4	0.3	0.29	0.14
25	PD-0041_C2	Cohorte 1	mild	0	1	0	67.3	49.0	24.6	12.1	3.08	0.74	52.18
57	PD-0041_C3	Cohorte 1	mild	0	0	1	33.6	95.4	0.41	0.17	91.82	1.52	39.73
113	PD-0041_D1	Cohorte 1	mild	1	0	0	59.3	24.4	9.63	41.3	0.4	0.39	4.56
33	PD-0041_D2	Cohorte 1	mild	0	1	0	67.7	31.4	19.8	27.8	2.57	0.32	5.21
114	PD-0041_D3	Cohorte 1	mild	0	0	1	46.2	98.4	0.098	0.072	97.5	1.31	60.97
23	PS-0029_C1	Cohorte 6	mild	1	0	0	65.9	39.7	44.8	7.45	1.23	1.11	0.23
90	PS-0029_C3	Cohorte 6	mild	0	0	1	42.4	92.3	0.68	0.51	94.26	6.05	26.95
81	PS-0029_E1	Cohorte 6	mild	1	0	0	67.7	35.0	49.5	8.0	0.99	0.94	0.15
111	PS-0029_E2	Cohorte 6	mild	0	1	0	62.4	40.7	43.0	7.91	1.16	1.14	0.22
105	PS-0029_E3	Cohorte 6	mild	0	0	1	50.5	97.4	0.34	0.28	94.91	6.01	19.28
101	PS-0029_F1	Cohorte 6	mild	1	0	0	70.3	49.7	37.1	5.43	1.2	0.91	0.3
50	PS-0029_F2	Cohorte 6	mild	0	1	0	49.6	48.4	37.2	6.16	1.15	1.36	0.3
8	PS-0029_F3	Cohorte 6	mild	0	0	1	49.3	95.7	0.52	0.55	94.85	3.61	22.74
