# Supplementary material for: Severe COVID-19 patients have impaired plasmacytoid dendritic cell-mediated control of SARS-CoV-2
Source: Nat Commun. 2023 Feb 8;14:694. doi: 10.1038/s41467-023-36140-9 (PMC9907212; doi:10.1038/s41467-023-36140-9)
Supplement: Supplementary file 4 — Source Data [file 41467_2023_36140_MOESM4_ESM.zip › Source data/Venet Fig 2b_pDCs_def/summary_database.csv]

	Sample	Cohorte	Status	Activation_Mock	Activation_SARS	Activation_Agonist	perc_pDCs	pDCs_ IFNl	pDCs_CD83	pDCs_PDL1	pDCs_IFNa	pDCs_IFNahi	pDCs_CD80
35	AS-0030_A1	Cohorte 4	mild	1	0	0	7.75	13.83	4.99	1.13	0.23	0.23	1.36
4	AS-0030_A2	Cohorte 4	mild	0	1	0	22.2	37.8	46.75	16.63	32.09	30.61	0.79
37	AS-0030_A3	Cohorte 4	mild	0	0	1	13.1	55.32	17.63	48.86	0.81	0.81	4.71
112	AS-0030_B1	Cohorte 4	mild	1	0	0	5.39	19.41	1.69	0.84	0.42	0.42	2.95
111	AS-0030_B2	Cohorte 4	mild	0	1	0	9.07	10.76	6.56	2.1	2.89	2.89	3.41
103	AS-0030_B3	Cohorte 4	mild	0	0	1	14.9	65.98	10.6	40.68	0.51	0.34	24.62
79	AS-0030_C2	Cohorte 4	mild	0	1	0	14.2	20.83	6.67	3.33	2.5	1.67	6.67
125	AS-0030_D1	Cohorte 4	mild	1	0	0	11.7	3.42	0.76	2.47	0.19	0.0	4.94
116	AS-0030_D2	Cohorte 4	mild	0	1	0	25.6	28.59	14.8	0.93	11.29	10.22	0.71
130	AS-0030_D3	Cohorte 4	mild	0	0	1	14.7	14.78	9.98	39.92	0.19	0.19	9.89
82	AS-0030_E1	Cohorte 4	mild	1	0	0	5.7	13.1	2.56	6.6	0.32	0.21	8.52
34	AS-0030_E2	Cohorte 4	mild	0	1	0	8.42	9.71	5.23	6.11	1.96	1.64	8.62
16	AS-0030_E3	Cohorte 4	mild	0	0	1	8.95	24.02	9.99	29.96	0.06	0.06	6.19
84	BC_HV2_I1	Cohorte 2	healthy	1	0	0	3.4	1.63	3.92	10.72	0.77	0.38	11.2
31	BC_HV2_I2	Cohorte 2	healthy	0	1	0	5.84	3.68	5.96	4.28	6.23	5.8	3.14
32	BC_HV2_I3	Cohorte 2	healthy	0	0	1	4.66	0.45	8.01	92.83	0.25	0.15	7.57
88	BRU_Chr_F1	Cohorte 2	severe	1	0	0	1.62	4.76	4.08	3.4	2.04	2.04	7.48
99	BRU_Chr_F2	Cohorte 2	severe	0	1	0	1.26	1.63	0.54	13.04	5.43	3.26	15.22
27	BRU_Chr_F3	Cohorte 2	severe	0	0	1	0.88	0.59	3.81	12.9	1.47	0.88	6.16
75	BV_HV1_J1	Cohorte 3	healthy	1	0	0	9.24	0.32	2.12	1.18	0.15	0.11	5.18
1	BV_HV1_J2	Cohorte 3	healthy	0	1	0	10.4	51.82	2.19	0.86	0.66	0.59	4.84
25	BV_HV1_J3	Cohorte 3	healthy	0	0	1	10.7	34.5	3.13	27.89	0.17	0.1	3.11
73	CHA_Mah_F1	Cohorte 1	severe	1	0	0	2.78	4.85	1.73	14.33	0.11	0.03	14.22
123	CHA_Mah_F2	Cohorte 1	severe	0	1	0	4.32	0.53	2.3	13.82	0.27	0.03	14.29
67	CHA_Mah_F3	Cohorte 1	severe	0	0	1	2.99	8.45	10.84	35.2	0.91	0.0	9.27
52	EFS_P1_0901_3	Pilote 1	healthy	1	0	0	8.14	8.31	12.97	4.36	0.0	0.0	4.76
85	EFS_P1_0901_4	Pilote 1	healthy	0	1	0	9.61	1.68	8.77	3.35	2.32	2.06	2.97
89	EFS_P1_0901_5	Pilote 1	healthy	0	0	1	8.73	1.86	54.9	92.74	0.17	0.08	7.18
92	EFS_P1_0930_6	Pilote 1	healthy	1	0	0	16.2	3.0	3.76	2.25	0.0	0.0	2.47
46	EFS_P1_0930_7	Pilote 1	healthy	0	1	0	15.8	9.76	20.32	7.25	14.68	13.79	2.15
60	EFS_P1_0930_8	Pilote 1	healthy	0	0	1	7.65	1.09	46.39	95.55	0.79	0.1	25.52
134	EFS_P2_0901_4	Pilote 2	healthy	0	1	0	9.03	3.45	13.3	1.97	9.36	6.9	1.97
38	EFS_P2_1112_8	Pilote 2	healthy	1	0	0	25.7	0.31	1.38	26.84	0.46	0.0	3.68
136	EFS_P2_1112_9	Pilote 2	healthy	0	1	0	28.0	2.7	11.06	39.56	6.51	5.28	2.58
41	GC-0017_A1	Cohorte 3	mild	1	0	0	3.09	0.33	3.26	0.0	0.33	0.0	3.91
71	GC-0017_A2	Cohorte 3	mild	0	1	0	3.25	3.8	6.96	0.63	2.22	2.22	6.33
115	GC-0017_A3	Cohorte 3	mild	0	0	1	5.38	10.95	5.08	6.98	1.75	1.27	14.29
76	GC-0017_B1	Cohorte 3	mild	1	0	0	1.66	0.0	5.03	0.56	1.68	1.68	5.59
119	GC-0017_B2	Cohorte 3	mild	0	1	0	2.17	0.38	4.58	0.38	2.67	1.91	8.02
6	GC-0017_B3	Cohorte 3	mild	0	0	1	1.8	0.31	3.1	2.48	2.79	1.86	15.48
59	GC-0017_C1	Cohorte 3	mild	1	0	0	2.87	0.0	4.45	0.0	2.4	2.4	5.82
93	GC-0017_C2	Cohorte 3	mild	0	1	0	4.16	0.16	4.27	1.26	2.05	1.58	6.64
80	GC-0017_C3	Cohorte 3	mild	0	0	1	5.28	0.72	8.57	24.07	0.93	0.52	8.68
77	GC-0017_E1	Cohorte 3	mild	1	0	0	3.86	0.5	5.09	0.87	1.05	0.74	7.57
133	GC-0017_E2	Cohorte 3	mild	0	1	0	4.5	0.14	3.09	0.27	0.45	0.32	5.45
83	GC-0017_E3	Cohorte 3	mild	0	0	1	4.25	2.14	2.88	9.97	0.37	0.22	4.21
40	GC-0038_A1	Cohorte 2	mild	1	0	0	2.28	9.3	17.01	7.48	1.81	0.45	9.3
19	GC-0038_A2	Cohorte 2	mild	0	1	0	2.96	6.54	15.89	6.78	3.04	2.1	5.84
24	GC-0038_A3	Cohorte 2	mild	0	0	1	2.29	4.35	4.53	23.19	0.36	0.0	7.79
5	GC-0038_B1	Cohorte 2	mild	1	0	0	3.84	1.97	11.57	5.9	1.75	1.53	8.73
61	GC-0038_B2	Cohorte 2	mild	0	1	0	5.32	2.16	16.36	5.09	6.48	5.71	5.71
14	GC-0038_B3	Cohorte 2	mild	0	0	1	5.54	20.19	10.58	60.03	0.42	0.28	16.57
21	GC-0038_C1	Cohorte 2	mild	1	0	0	6.34	1.71	7.2	5.86	0.37	0.24	7.81
132	GC-0038_C2	Cohorte 2	mild	0	1	0	8.07	1.37	8.87	9.52	4.6	3.95	5.65
17	GC-0038_C3	Cohorte 2	mild	0	0	1	4.92	32.67	14.63	61.35	0.44	0.3	10.42
53	GC-0038_D1	Cohorte 2	mild	1	0	0	6.93	0.62	6.55	5.3	0.31	0.21	6.24
58	GC-0038_D2	Cohorte 2	mild	0	1	0	6.54	3.97	12.15	8.35	7.26	6.75	5.82
68	GC-0038_D3	Cohorte 2	mild	0	0	1	6.98	1.13	11.66	72.31	0.49	0.32	8.91
30	HD_3M31_K1	Cohorte 5	healthy	1	0	0	6.23	0.08	4.34	8.6	0.39	0.16	7.1
8	HD_3M31_K2	Cohorte 5	healthy	0	1	0	9.78	0.33	8.78	13.83	0.53	0.33	12.7
135	HD_3M31_K3	Cohorte 5	healthy	0	0	1	5.66	1.65	20.75	60.08	0.76	0.47	7.23
39	HD_6M20_H1	Cohorte 1	healthy	1	0	0	11.4	1.19	3.71	7.35	0.84	0.21	7.98
65	HD_6M20_H2	Cohorte 1	healthy	0	1	0	13.8	1.12	5.45	6.82	0.85	0.33	7.48
64	HD_6M20_H3	Cohorte 1	healthy	0	0	1	13.6	2.28	4.69	68.34	0.74	0.13	7.9
3	HD_EF9S_K1	Cohorte 6	healthy	1	0	0	4.25	1.87	2.33	27.85	1.0	0.3	17.2
104	HD_EF9S_K2	Cohorte 6	healthy	0	1	0	6.43	2.37	4.56	20.95	1.14	0.68	9.69
109	HOU_ED_F1	Cohorte 3	severe	1	0	0	1.6	1.05	2.1	0.0	1.16	0.94	5.68
118	HOU_ED_F2	Cohorte 3	severe	0	1	0	1.52	1.21	2.18	0.34	1.31	1.21	6.3
36	HOU_ED_F3	Cohorte 3	severe	0	0	1	2.87	2.34	3.92	31.07	0.61	0.29	3.64
108	HOU_ED_G1	Cohorte 3	severe	1	0	0	1.47	0.46	0.92	0.23	0.46	0.4	9.53
12	HOU_ED_G2	Cohorte 3	severe	0	1	0	1.29	3.24	0.47	0.71	0.95	0.59	14.74
113	HOU_ED_G3	Cohorte 3	severe	0	0	1	2.01	1.87	2.13	26.25	0.7	0.35	3.56
56	HOU_ED_H1	Cohorte 3	severe	1	0	0	1.52	0.11	1.08	0.22	1.18	0.86	6.67
107	HOU_ED_H2	Cohorte 3	severe	0	1	0	0.78	0.0	1.06	0.45	0.45	0.3	7.55
43	HOU_ED_H3	Cohorte 3	severe	0	0	1	0.98	1.9	2.69	13.85	1.18	0.33	4.4
22	HV_29_J1	Cohorte 4	healthy	1	0	0	9.05	1.63	1.78	3.27	0.45	0.15	4.9
96	HV_29_J2	Cohorte 4	healthy	0	1	0	9.66	18.16	4.78	2.09	2.62	2.09	4.04
102	HV_29_J3	Cohorte 4	healthy	0	0	1	10.6	35.42	11.85	50.8	0.18	0.09	7.17
20	HV_F23_L1	Cohorte 6	healthy	1	0	0	5.41	7.29	4.89	17.66	2.99	1.4	11.18
62	HV_F23_L2	Cohorte 6	healthy	0	1	0	4.25	0.71	3.76	15.65	2.94	1.53	8.12
91	Hu3_1_G1	Cohorte 1	healthy	1	0	0	13.5	0.74	1.18	8.93	0.16	0.04	5.78
33	Hu3_1_G2	Cohorte 1	healthy	0	1	0	13.8	0.51	3.55	10.8	3.69	3.07	2.3
86	Hu3_1_G3	Cohorte 1	healthy	0	0	1	10.9	0.57	4.0	80.6	0.4	0.02	3.31
44	Hu3_2_H1	Cohorte 2	healthy	1	0	0	15.7	0.3	2.43	21.08	0.13	0.07	5.98
2	Hu3_2_H2	Cohorte 2	healthy	0	1	0	23.3	5.27	10.4	34.65	12.44	11.58	1.42
28	Hu3_2_H3	Cohorte 2	healthy	0	0	1	16.5	0.23	5.45	85.65	0.27	0.07	5.0
48	Hu3_3_I1	Cohorte 3	healthy	1	0	0	0.99	0.26	4.31	0.78	2.22	1.96	12.4
105	Hu3_3_I2	Cohorte 3	healthy	0	1	0	1.36	1.53	2.89	0.76	1.95	1.53	14.95
15	Hu3_3_I3	Cohorte 3	healthy	0	0	1	2.78	1.21	5.23	15.41	0.94	0.83	6.6
47	Hu3_4_I1	Cohorte 4	healthy	1	0	0	3.92	2.86	4.43	6.51	0.52	0.26	2.08
29	Hu3_4_I2	Cohorte 4	healthy	0	1	0	13.0	36.49	12.72	9.72	4.58	4.33	1.05
26	Hu3_4_I3	Cohorte 4	healthy	0	0	1	13.6	56.13	18.46	72.25	0.17	0.1	6.58
10	Hu3_5_J1	Cohorte 5	healthy	1	0	0	7.88	1.24	11.2	14.65	0.36	0.05	6.35
57	Hu3_5_J2	Cohorte 5	healthy	0	1	0	13.6	0.83	7.46	11.2	2.44	1.85	2.44
100	Hu3_5_J3	Cohorte 5	healthy	0	0	1	10.0	13.38	20.95	79.64	0.11	0.05	4.15
11	LD-0175_A1	Cohorte 5	mild	1	0	0	1.01	0.35	14.98	10.1	4.18	2.79	13.24
97	LD-0175_A2	Cohorte 5	mild	0	1	0	0.74	0.0	15.75	6.3	1.84	1.31	9.45
13	LD-0175_A3	Cohorte 5	mild	0	0	1	1.9	0.39	12.91	26.4	1.16	0.77	4.62
49	LD-0175_B1	Cohorte 5	mild	1	0	0	7.4	0.14	10.29	6.33	0.22	0.07	6.12
121	LD-0175_B2	Cohorte 5	mild	0	1	0	10.9	0.15	13.11	3.08	0.67	0.46	2.98
101	LD-0175_B3	Cohorte 5	mild	0	0	1	7.73	54.41	27.16	62.62	0.17	0.09	12.52
7	LD-0175_C1	Cohorte 5	mild	1	0	0	5.26	0.28	7.53	4.88	0.98	0.84	5.3
72	LD-0175_C2	Cohorte 5	mild	0	1	0	7.57	0.0	6.81	2.48	0.0	0.0	2.79
69	LD-0175_C3	Cohorte 5	mild	0	0	1	5.46	0.26	17.23	59.69	0.34	0.17	10.51
54	LD-0175_D1	Cohorte 5	mild	1	0	0	1.94	1.63	4.47	8.54	3.25	1.22	8.54
87	LD-0175_D2	Cohorte 5	mild	0	1	0	2.01	0.0	4.42	8.84	0.8	0.0	8.84
55	LD-0175_D3	Cohorte 5	mild	0	0	1	3.48	0.91	19.76	55.62	0.61	0.46	8.36
117	OZBE_I1	Cohorte 5	severe	1	0	0	1.14	0.79	7.14	7.14	3.17	1.59	10.32
98	OZBE_I2	Cohorte 5	severe	0	1	0	1.15	0.91	2.73	10.0	1.82	0.91	10.0
23	PD-0041_A1	Cohorte 1	mild	1	0	0	1.17	0.74	5.5	8.25	1.69	0.0	9.52
129	PD-0041_A2	Cohorte 1	mild	0	1	0	1.31	0.5	8.78	6.99	0.8	0.0	9.08
66	PD-0041_A3	Cohorte 1	mild	0	0	1	1.66	1.99	3.38	10.31	0.95	0.0	5.72
94	PD-0041_B1	Cohorte 1	mild	1	0	0	2.8	33.99	10.73	7.7	2.57	0.3	8.01
95	PD-0041_B2	Cohorte 1	mild	0	1	0	2.72	0.0	7.34	7.19	0.14	0.0	6.19
51	PD-0041_B3	Cohorte 1	mild	0	0	1	2.25	1.15	6.23	37.25	1.5	0.46	7.04
90	PD-0041_C1	Cohorte 1	mild	1	0	0	3.07	0.82	0.62	9.69	1.65	0.21	11.75
70	PD-0041_C2	Cohorte 1	mild	0	1	0	3.84	0.0	5.9	5.9	0.82	0.66	6.39
127	PD-0041_C3	Cohorte 1	mild	0	0	1	2.64	1.66	4.27	38.74	0.47	0.0	5.69
9	PD-0041_D1	Cohorte 1	mild	1	0	0	5.73	1.14	3.52	6.34	0.53	0.0	7.39
78	PD-0041_D2	Cohorte 1	mild	0	1	0	5.83	0.0	8.1	8.1	0.47	0.13	4.48
81	PD-0041_D3	Cohorte 1	mild	0	0	1	3.57	0.68	4.71	68.34	0.99	0.08	5.77
124	PS-0029_A1	Cohorte 6	mild	1	0	0	1.97	10.89	9.48	15.84	1.7	0.71	8.63
50	PS-0029_A2	Cohorte 6	mild	0	1	0	2.9	1.71	13.12	19.03	1.71	1.05	8.53
120	PS-0029_A3	Cohorte 6	mild	0	0	1	5.74	0.34	15.78	67.93	2.7	0.51	14.77
45	PS-0029_C1	Cohorte 6	mild	1	0	0	2.2	3.4	3.27	17.93	1.83	1.05	9.69
126	PS-0029_C2	Cohorte 6	mild	0	1	0	3.03	1.12	4.82	16.7	2.02	0.67	10.09
128	PS-0029_C3	Cohorte 6	mild	0	0	1	3.72	0.07	20.01	74.52	2.74	0.6	11.47
106	PS-0029_E1	Cohorte 6	mild	1	0	0	3.4	3.97	4.44	13.9	3.86	1.75	8.53
74	PS-0029_E2	Cohorte 6	mild	0	1	0	4.31	2.14	3.31	13.74	2.05	0.58	9.06
0	PS-0029_E3	Cohorte 6	mild	0	0	1	5.59	0.39	18.84	70.82	1.29	0.45	9.5
110	PS-0029_F1	Cohorte 6	mild	1	0	0	3.91	5.08	4.52	18.08	4.02	3.26	12.87
42	PS-0029_F2	Cohorte 6	mild	0	1	0	4.61	3.5	7.1	13.54	2.95	2.13	9.61
122	PS-0029_F3	Cohorte 6	mild	0	0	1	4.24	0.14	12.19	62.12	0.99	0.14	10.16
18	RESU_H1	Cohorte 6	severe	1	0	0	1.23	11.71	3.0	30.33	4.5	1.8	19.52
131	RESU_H2	Cohorte 6	severe	0	1	0	0.96	9.78	3.79	40.06	5.05	1.26	30.6
114	RESU_I1	Cohorte 6	severe	1	0	0	0.7	9.39	3.64	45.76	8.18	2.12	35.45
63	RESU_I2	Cohorte 6	severe	0	1	0	0.99	14.65	2.2	36.63	5.86	1.1	32.23
