# Supplementary material for: Severe COVID-19 patients have impaired plasmacytoid dendritic cell-mediated control of SARS-CoV-2
Source: Nat Commun. 2023 Feb 8;14:694. doi: 10.1038/s41467-023-36140-9 (PMC9907212; doi:10.1038/s41467-023-36140-9)
Supplement: Supplementary file 4 — Source Data [file 41467_2023_36140_MOESM4_ESM.zip › Source data/Venet Fig 2b_mDC1s_def/2022-04-28_Thu_16-59-36_GradientBoostClassifier_6/GradientBoostClassifier_6_Prediction_Downsampling_4.csv]

	Sample	Cohorte	Activation_Mock	Activation_SARS	Activation_Agonist	perc_mDC1s	mDC1s_IFNl	mDC1s_CD83	mDC1s_PDL1	mDC1s_IFNa	mDC1s_IFNahi	mDC1s_CD80	Status	Prediction
0	GC-0038_A1	Cohorte 2	1	0	0	2.31	79.48	17.59	43.65	20.52	14.98	31.27	mild	mild
1	GC-0017_A1	Cohorte 3	1	0	0	7.84	0.8	12.38	2.26	0.4	0.27	4.13	mild	mild
2	HV_29_J3	Cohorte 4	0	0	1	5.37	82.53	32.32	90.51	0.0	0.0	0.83	healthy	mild
3	Hu3_1_G3	Cohorte 1	0	0	1	7.45	1.11	9.12	90.25	0.18	0.18	12.36	healthy	healthy
4	PS-0029_E3	Cohorte 6	0	0	1	15.0	2.41	30.21	95.56	0.95	0.25	8.85	mild	healthy
5	BC_HV2_I1	Cohorte 2	1	0	0	13.5	27.14	33.9	24.86	1.15	0.14	6.4	healthy	mild
6	BV_HV1_J2	Cohorte 3	0	1	0	5.43	62.73	28.08	13.49	1.37	0.45	11.54	healthy	mild
7	HD_6M20_H3	Cohorte 1	0	0	1	8.33	10.45	14.58	91.49	0.73	0.73	8.87	healthy	healthy
8	LD-0175_B1	Cohorte 5	1	0	0	23.1	0.12	65.54	36.63	0.03	0.06	1.79	mild	healthy
9	PD-0041_C2	Cohorte 1	0	1	0	6.67	0.0	56.1	58.92	0.0	0.0	13.86	mild	healthy
10	OZBE_I2	Cohorte 5	0	1	0	2.84	0.0	42.86	3.4	0.68	0.68	8.16	severe	healthy
11	GC-0017_B1	Cohorte 3	1	0	0	8.93	0.33	30.49	5.43	0.55	0.44	5.1	mild	mild
12	PS-0029_E2	Cohorte 6	0	1	0	14.1	5.35	61.28	27.01	0.67	0.1	4.78	mild	mild
13	PD-0041_B1	Cohorte 1	1	0	0	2.28	9.07	42.13	50.13	0.0	0.0	8.8	mild	mild
14	RESU_H1	Cohorte 6	1	0	0	0.71	5.66	41.51	9.43	5.66	1.89	7.55	severe	severe
15	GC-0038_C2	Cohorte 2	0	1	0	7.95	19.48	37.92	36.35	2.4	1.04	9.69	mild	mild
16	GC-0038_D2	Cohorte 2	0	1	0	5.58	34.8	23.2	46.03	19.17	13.24	35.31	mild	mild
17	AS-0030_D3	Cohorte 4	0	0	1	10.5	46.34	17.4	80.22	0.37	0.0	0.73	mild	healthy
18	LD-0175_B2	Cohorte 5	0	1	0	25.7	0.08	66.65	50.68	0.0	0.05	3.21	mild	healthy
19	AS-0030_B3	Cohorte 4	0	0	1	10.3	83.06	36.11	71.94	0.0	0.0	1.11	mild	mild
20	LD-0175_A1	Cohorte 5	1	0	0	2.0	0.51	52.28	27.41	0.51	0.51	9.64	mild	healthy
21	AS-0030_A3	Cohorte 4	0	0	1	9.92	82.76	77.59	93.87	0.38	0.19	1.15	mild	healthy
22	PS-0029_C3	Cohorte 6	0	0	1	11.6	1.44	23.26	95.43	0.66	0.04	6.6	mild	healthy
23	HD_EF9S_K1	Cohorte 6	1	0	0	9.82	1.99	26.51	41.29	2.29	0.58	28.62	healthy	mild
24	GC-0017_A2	Cohorte 3	0	1	0	7.59	7.78	16.81	2.36	0.69	0.56	3.06	mild	healthy
25	Hu3_2_H2	Cohorte 2	0	1	0	6.67	35.16	57.23	70.97	1.81	0.71	4.16	healthy	mild
26	GC-0017_C1	Cohorte 3	1	0	0	13.7	0.42	24.21	6.9	0.49	0.28	4.08	mild	mild
27	PS-0029_F3	Cohorte 6	0	0	1	13.5	0.57	13.24	92.14	0.54	0.02	4.09	mild	healthy
