# Supplementary material for: Severe COVID-19 patients have impaired plasmacytoid dendritic cell-mediated control of SARS-CoV-2
Source: Nat Commun. 2023 Feb 8;14:694. doi: 10.1038/s41467-023-36140-9 (PMC9907212; doi:10.1038/s41467-023-36140-9)
Supplement: Supplementary file 4 — Source Data [file 41467_2023_36140_MOESM4_ESM.zip › Source data/Venet Fig 2b_mDC1s_def/2022-04-28_Thu_16-59-36_GradientBoostClassifier_6/Vote_Downsampling_1.csv]

	Sample	Status	Prediction
0	GC-0038_A1	mild	mild
1	GC-0017_A1	mild	severe
2	HV_29_J3	healthy	severe
3	Hu3_1_G3	healthy	mild
4	PS-0029_E3	mild	mild
5	BC_HV2_I1	healthy	severe
6	BV_HV1_J2	healthy	mild
7	HD_6M20_H3	healthy	healthy
8	LD-0175_B1	mild	healthy
9	PD-0041_C2	mild	mild
10	OZBE_I2	severe	mild
11	GC-0017_B1	mild	healthy
12	PS-0029_E2	mild	healthy
13	PD-0041_B1	mild	mild
14	RESU_H1	severe	mild
15	GC-0038_C2	mild	mild
16	GC-0038_D2	mild	mild
17	AS-0030_D3	mild	mild
18	LD-0175_B2	mild	healthy
19	AS-0030_B3	mild	severe
20	LD-0175_A1	mild	healthy
21	AS-0030_A3	mild	mild
22	PS-0029_C3	mild	mild
23	HD_EF9S_K1	healthy	mild
24	GC-0017_A2	mild	healthy
25	Hu3_2_H2	healthy	mild
26	GC-0017_C1	mild	healthy
27	PS-0029_F3	mild	healthy
