# Supplementary material for: Severe COVID-19 patients have impaired plasmacytoid dendritic cell-mediated control of SARS-CoV-2
Source: Nat Commun. 2023 Feb 8;14:694. doi: 10.1038/s41467-023-36140-9 (PMC9907212; doi:10.1038/s41467-023-36140-9)
Supplement: Supplementary file 4 — Source Data [file 41467_2023_36140_MOESM4_ESM.zip › Source data/Venet Fig 2b_mDC1s_def/2022-04-28_Thu_16-59-36_GradientBoostClassifier_6/GradientBoostClassifier_6.csv]

	mDC1s_IFNl	mDC1s_CD83	mDC1s_PDL1	mDC1s_IFNa	mDC1s_IFNahi	mDC1s_CD80	Downsampling	Step	accuracy_train	accuracy_test	accuracy_build	accuracy_validation
0	-0.01228	0.27544	0.1807	-0.00526	0.04737	0.17544	0	Training_mean_0	0.91111	0.5	nan	nan
1	0.00804	0.06279	0.02724	0.00804	0.02083	0.04642	0	Training_std_0	0.91111	0.5	nan	nan
2	0.05789	0.27368	0.09649	0.02105	0.00526	0.05088	0	Training_mean_1	0.84444	0.33333	nan	nan
3	0.0137	0.05882	0.03531	0.01529	0.01123	0.01993	0	Training_std_1	0.84444	0.33333	nan	nan
4	0.01754	0.24737	0.09649	0.02632	0.03684	0.16667	0	Training_mean_2	0.95556	0.5	nan	nan
5	0.00785	0.061	0.03163	0.01798	0.02281	0.04386	0	Training_std_2	0.95556	0.5	nan	nan
6	0.05088	0.40702	0.11579	0.06842	0.05789	0.04211	0	Training_mean_3	0.93333	0.58333	nan	nan
7	0.01832	0.07096	0.02851	0.02655	0.02941	0.01608	0	Training_std_3	0.93333	0.58333	nan	nan
8	0.04912	0.15263	0.27193	0.03158	0.02807	0.06316	0	Training_mean_4	0.97778	0.33333	nan	nan
9	0.01529	0.03424	0.04915	0.01313	0.02247	0.03779	0	Training_std_4	0.97778	0.33333	nan	nan
10	0.00702	0.25614	0.0193	0.06316	0.14211	0.13509	0	Training_mean_5	0.95556	0.58333	nan	nan
11	0.01164	0.05333	0.02655	0.0274	0.03182	0.04004	0	Training_std_5	0.95556	0.58333	nan	nan
12	0.04035	0.32105	0.00526	0.05439	0.03684	0.04211	0	Training_mean_6	0.86667	0.41667	nan	nan
13	0.0324	0.06328	0.01763	0.01228	0.0337	0.01608	0	Training_std_6	0.86667	0.41667	nan	nan
14	0.13509	0.26667	0.15263	0.0193	0.05614	0.18772	0	Training_mean_7	0.95556	0.5	nan	nan
15	0.02834	0.04887	0.04301	0.00526	0.02915	0.04776	0	Training_std_7	0.95556	0.5	nan	nan
16	-0.01228	0.22456	0.09123	0.00526	0.04737	0.07193	0	Training_mean_8	0.95556	0.25	nan	nan
17	0.01763	0.06016	0.02456	0.0137	0.03513	0.02982	0	Training_std_8	0.95556	0.25	nan	nan
18	0.0	0.2807	0.02281	-0.01228	0.01228	0.02632	0	Training_mean_9	0.93333	0.25	nan	nan
19	0.01359	0.04708	0.02226	0.0137	0.01579	0.02512	0	Training_std_9	0.93333	0.25	nan	nan
20	0.01429	0.06071	0.16071	0.03214	0.06429	0.04643	0	Validation_mean	nan	nan	0.96491	0.5
21	0.03273	0.05544	0.07363	0.02967	0.04165	0.03929	0	Validation_std	nan	nan	0.96491	0.5
22	0.04386	0.26491	0.09123	0.02105	0.01754	0.07544	1	Training_mean_0	0.95556	0.25	nan	nan
23	0.01617	0.06815	0.02046	0.00702	0.02602	0.0193	1	Training_std_0	0.95556	0.25	nan	nan
24	0.04912	0.27895	0.02105	0.05263	0.15614	0.15088	1	Training_mean_1	0.86667	0.66667	nan	nan
25	0.02807	0.04928	0.01053	0.02354	0.03548	0.03697	1	Training_std_1	0.86667	0.66667	nan	nan
26	0.15439	0.20351	0.02982	0.03684	0.10351	0.10351	1	Training_mean_2	0.97778	0.33333	nan	nan
27	0.02915	0.05882	0.0193	0.01228	0.04469	0.02655	1	Training_std_2	0.97778	0.33333	nan	nan
28	0.0386	0.15263	0.29123	0.00351	0.09123	0.21754	1	Training_mean_3	0.93333	0.41667	nan	nan
29	0.01313	0.03333	0.06667	0.00702	0.03018	0.04016	1	Training_std_3	0.93333	0.41667	nan	nan
30	0.0386	0.29649	0.03158	0.07895	0.08947	0.1386	1	Training_mean_4	0.95556	0.41667	nan	nan
31	0.01313	0.05112	0.01053	0.03064	0.03799	0.03634	1	Training_std_4	0.95556	0.41667	nan	nan
32	0.14561	0.18421	0.02807	0.08947	0.14211	0.05263	1	Training_mean_5	0.97778	0.5	nan	nan
33	0.04301	0.04386	0.01404	0.01993	0.04111	0.01359	1	Training_std_5	0.97778	0.5	nan	nan
34	0.05263	0.26667	0.03158	-0.00175	0.19474	0.13333	1	Training_mean_6	0.91111	0.58333	nan	nan
35	0.02718	0.05133	0.01053	0.01228	0.03799	0.03438	1	Training_std_6	0.91111	0.58333	nan	nan
36	0.08596	0.34386	0.04912	0.01228	0.17719	0.14912	1	Training_mean_7	0.93333	0.58333	nan	nan
37	0.01457	0.05157	0.01719	0.0137	0.04111	0.02962	1	Training_std_7	0.93333	0.58333	nan	nan
38	0.1386	0.27368	0.0614	0.02632	0.18772	0.01053	1	Training_mean_8	0.97778	0.5	nan	nan
39	0.02142	0.03158	0.01798	0.01177	0.0324	0.01164	1	Training_std_8	0.97778	0.5	nan	nan
40	0.11579	0.27895	0.14211	0.01404	0.01053	0.08772	1	Training_mean_9	0.91111	0.33333	nan	nan
41	0.03438	0.05051	0.0337	0.0189	0.01954	0.02936	1	Training_std_9	0.91111	0.33333	nan	nan
42	-0.04286	0.04286	0.01429	0.025	0.00357	-0.025	1	Validation_mean	nan	nan	0.94737	0.35714
43	0.05714	0.04738	0.0175	0.02789	0.05163	0.03929	1	Validation_std	nan	nan	0.94737	0.35714
44	0.12982	0.2807	0.05965	0.08947	0.0	0.12105	2	Training_mean_0	0.97778	0.41667	nan	nan
45	0.02247	0.03763	0.01608	0.01228	0.0	0.03958	2	Training_std_0	0.97778	0.41667	nan	nan
46	0.07018	0.25263	0.05088	0.07018	0.11228	0.10351	2	Training_mean_1	0.93333	0.58333	nan	nan
47	0.01922	0.03347	0.03717	0.02481	0.0274	0.01832	2	Training_std_1	0.93333	0.58333	nan	nan
48	0.02632	0.39298	0.05263	0.06316	0.0193	0.11579	2	Training_mean_2	0.97778	0.5	nan	nan
49	0.01177	0.05333	0.02602	0.0274	0.01228	0.03059	2	Training_std_2	0.97778	0.5	nan	nan
50	0.04561	0.23509	0.13333	0.1	0.19825	-0.00351	2	Training_mean_3	0.95556	0.58333	nan	nan
51	0.01789	0.04382	0.03158	0.02608	0.02834	0.00702	2	Training_std_3	0.95556	0.58333	nan	nan
52	0.07895	0.31579	0.05789	0.02281	0.0386	0.12632	2	Training_mean_4	0.95556	0.33333	nan	nan
53	0.02113	0.05145	0.02226	0.01123	0.00702	0.02456	2	Training_std_4	0.95556	0.33333	nan	nan
54	0.0614	0.22632	0.05088	0.0	0.14035	0.09123	2	Training_mean_5	0.97778	0.41667	nan	nan
55	0.01414	0.04865	0.02412	0.0	0.02936	0.02807	2	Training_std_5	0.97778	0.41667	nan	nan
56	0.07544	0.21228	0.00175	0.07895	0.01404	0.20175	2	Training_mean_6	0.95556	0.58333	nan	nan
57	0.02487	0.02877	0.01457	0.03259	0.00702	0.04386	2	Training_std_6	0.95556	0.58333	nan	nan
58	0.0	0.29123	0.0	0.11228	0.14912	0.25614	2	Training_mean_7	0.95556	0.41667	nan	nan
59	0.0	0.0424	0.0	0.02506	0.0417	0.03697	2	Training_std_7	0.95556	0.41667	nan	nan
60	0.06491	0.08947	0.00351	0.16316	0.00702	0.22632	2	Training_mean_8	0.93333	0.41667	nan	nan
61	0.0236	0.04111	0.03018	0.05606	0.01164	0.04671	2	Training_std_8	0.93333	0.41667	nan	nan
62	0.03158	0.25614	0.10175	0.11579	0.0	0.10702	2	Training_mean_9	0.91111	0.41667	nan	nan
63	0.01053	0.04521	0.03746	0.03158	0.0	0.02768	2	Training_std_9	0.91111	0.41667	nan	nan
64	-0.05	-0.12143	-0.04643	-0.08571	0.01786	-0.06786	2	Validation_mean	nan	nan	0.85965	0.35714
65	0.06227	0.0833	0.03214	0.06429	0.01786	0.025	2	Validation_std	nan	nan	0.85965	0.35714
66	0.05263	0.17018	0.15789	0.03158	0.00877	0.22281	3	Training_mean_0	0.91111	0.41667	nan	nan
67	0.03039	0.04081	0.03039	0.01719	0.00877	0.05715	3	Training_std_0	0.91111	0.41667	nan	nan
68	0.08246	0.23684	0.04386	0.07018	0.01754	0.22807	3	Training_mean_1	0.88889	0.75	nan	nan
69	0.03333	0.0402	0.02386	0.01754	0.01754	0.02481	3	Training_std_1	0.88889	0.75	nan	nan
70	0.08947	0.34561	0.16316	0.06667	0.0	0.02632	3	Training_mean_2	0.91111	0.58333	nan	nan
71	0.02142	0.04155	0.0193	0.02191	0.0	0.01414	3	Training_std_2	0.91111	0.58333	nan	nan
72	0.09649	0.24912	0.02105	0.04561	0.00526	0.22807	3	Training_mean_3	0.93333	0.25	nan	nan
73	0.02632	0.06118	0.01053	0.01164	0.00804	0.03138	3	Training_std_3	0.93333	0.25	nan	nan
74	0.02456	0.19474	0.09649	0.03333	0.06316	0.16667	3	Training_mean_4	0.93333	0.58333	nan	nan
75	0.01789	0.04538	0.03617	0.01457	0.02105	0.03259	3	Training_std_4	0.93333	0.58333	nan	nan
76	0.0386	0.28246	0.00877	0.01579	0.04035	0.16316	3	Training_mean_5	0.95556	0.25	nan	nan
77	0.01313	0.04801	0.01414	0.01655	0.0137	0.02941	3	Training_std_5	0.95556	0.25	nan	nan
78	0.12807	0.31754	0.02632	0.01053	-0.00175	0.20351	3	Training_mean_6	0.95556	0.58333	nan	nan
79	0.04229	0.05895	0.01414	0.00859	0.00526	0.03158	3	Training_std_6	0.95556	0.58333	nan	nan
80	0.13333	0.28772	0.04561	0.06842	0.10175	0.18246	3	Training_mean_7	0.93333	0.41667	nan	nan
81	0.04912	0.0539	0.01608	0.02877	0.03216	0.03059	3	Training_std_7	0.93333	0.41667	nan	nan
82	-0.00526	0.25263	0.08596	0.04737	0.0193	0.02456	3	Training_mean_8	0.97778	0.66667	nan	nan
83	0.0137	0.03697	0.04538	0.01123	0.02281	0.02247	3	Training_std_8	0.97778	0.66667	nan	nan
84	0.05965	0.27193	0.05088	0.01579	0.00877	0.18772	3	Training_mean_9	0.91111	0.5	nan	nan
85	0.03697	0.03531	0.01655	0.00945	0.01414	0.0324	3	Training_std_9	0.91111	0.5	nan	nan
86	-0.04286	-0.00714	0.10357	0.06429	-0.04286	0.08214	3	Validation_mean	nan	nan	0.96491	0.39286
87	0.04461	0.03847	0.04056	0.02143	0.03113	0.03929	3	Validation_std	nan	nan	0.96491	0.39286
88	0.04386	0.27018	0.05965	0.10877	0.08246	0.02982	4	Training_mean_0	0.95556	0.5	nan	nan
89	0.02254	0.04655	0.01608	0.03491	0.03143	0.03424	4	Training_std_0	0.95556	0.5	nan	nan
90	0.09825	0.22105	0.15088	0.04035	0.03158	0.15088	4	Training_mean_1	0.97778	0.66667	nan	nan
91	0.0238	0.03438	0.03697	0.01579	0.01529	0.03779	4	Training_std_1	0.97778	0.66667	nan	nan
92	0.04386	0.4386	0.05439	0.02632	0.05088	0.07018	4	Training_mean_2	1.0	0.66667	nan	nan
93	0.01617	0.04438	0.01655	0.02386	0.01832	0.02354	4	Training_std_2	1.0	0.66667	nan	nan
94	0.0386	0.31754	0.06316	0.01228	0.17895	0.02807	4	Training_mean_3	0.93333	0.58333	nan	nan
95	0.01719	0.05628	0.01404	0.01579	0.05537	0.01608	4	Training_std_3	0.93333	0.58333	nan	nan
96	0.07018	0.25263	0.13333	0.01404	0.0614	0.03158	4	Training_mean_4	0.97778	0.5	nan	nan
97	0.03235	0.03254	0.02105	0.00702	0.02632	0.02046	4	Training_std_4	0.97778	0.5	nan	nan
98	0.19649	0.25439	0.07368	0.01053	0.1193	-0.00526	4	Training_mean_5	0.91111	0.33333	nan	nan
99	0.05012	0.04315	0.01053	0.01608	0.03119	0.01579	4	Training_std_5	0.91111	0.33333	nan	nan
100	0.12105	0.25439	0.0	0.04386	0.17193	0.03158	4	Training_mean_6	0.95556	0.41667	nan	nan
101	0.03277	0.04096	0.0	0.01961	0.04283	0.01529	4	Training_std_6	0.95556	0.41667	nan	nan
102	0.05614	0.29123	0.07544	0.19825	0.01579	0.03684	4	Training_mean_7	0.97778	0.83333	nan	nan
103	0.0189	0.04312	0.02608	0.04229	0.00945	0.01832	4	Training_std_7	0.97778	0.83333	nan	nan
104	0.17368	0.21754	0.02281	0.0193	0.00877	0.11579	4	Training_mean_8	0.86667	0.58333	nan	nan
105	0.02142	0.03697	0.0137	0.01655	0.01798	0.0274	4	Training_std_8	0.86667	0.58333	nan	nan
106	0.02632	0.27193	0.09825	0.03158	0.28947	0.0	4	Training_mean_9	0.97778	0.5	nan	nan
107	0.01414	0.03783	0.01164	0.00702	0.0417	0.0	4	Training_std_9	0.97778	0.5	nan	nan
108	-0.025	0.03929	0.10357	0.1	0.06429	0.04286	4	Validation_mean	nan	nan	0.96491	0.42857
109	0.05544	0.08668	0.06071	0.04165	0.04461	0.04461	4	Validation_std	nan	nan	0.96491	0.42857
110	0.0	0.27895	0.00702	0.0807	0.02807	-0.00175	5	Training_mean_0	0.88889	0.25	nan	nan
111	0.0	0.05289	0.02105	0.02851	0.03613	0.01457	5	Training_std_0	0.88889	0.25	nan	nan
112	0.03684	0.2386	0.15088	0.04211	0.08947	0.0193	5	Training_mean_1	0.86667	0.5	nan	nan
113	0.01457	0.05503	0.05503	0.01404	0.02768	0.01993	5	Training_std_1	0.86667	0.5	nan	nan
114	0.05263	0.29649	0.02632	0.07368	0.12807	0.12281	5	Training_mean_2	0.97778	0.75	nan	nan
115	0.02219	0.04671	0.01798	0.02046	0.02487	0.03235	5	Training_std_2	0.97778	0.75	nan	nan
116	0.00877	0.32281	0.03509	0.10526	0.03333	0.0	5	Training_mean_3	0.86667	0.33333	nan	nan
117	0.01617	0.05614	0.02936	0.0342	0.01457	0.0	5	Training_std_3	0.86667	0.33333	nan	nan
118	0.00877	0.29649	0.06667	0.11404	0.06316	0.10877	5	Training_mean_4	0.93333	0.58333	nan	nan
119	0.00877	0.05405	0.03828	0.01414	0.02105	0.02915	5	Training_std_4	0.93333	0.58333	nan	nan
120	0.04035	0.20877	0.0	0.03158	0.00175	0.04035	5	Training_mean_5	0.97778	0.33333	nan	nan
121	0.02941	0.05573	0.0	0.02191	0.01832	0.02487	5	Training_std_5	0.97778	0.33333	nan	nan
122	0.01228	0.34737	0.00175	0.05088	0.09474	0.01053	5	Training_mean_6	0.95556	0.25	nan	nan
123	0.00804	0.06168	0.01457	0.01655	0.0238	0.00859	5	Training_std_6	0.95556	0.25	nan	nan
124	0.00877	0.44737	0.02807	0.07018	0.0	0.03684	5	Training_mean_7	1.0	0.5	nan	nan
125	0.00877	0.04592	0.01608	0.02354	0.0	0.01655	5	Training_std_7	1.0	0.5	nan	nan
126	0.0	0.3386	0.03509	0.12105	0.08772	0.12807	5	Training_mean_8	0.95556	0.58333	nan	nan
127	0.0	0.05551	0.01754	0.02412	0.02829	0.02083	5	Training_std_8	0.95556	0.58333	nan	nan
128	-0.00702	0.24035	0.04737	0.16316	0.07018	0.08772	5	Training_mean_9	0.95556	0.25	nan	nan
129	0.01164	0.03513	0.0193	0.0324	0.01754	0.04297	5	Training_std_9	0.95556	0.25	nan	nan
130	-0.01071	0.05357	-0.00357	0.1	0.06071	0.00357	5	Validation_mean	nan	nan	0.92982	0.46429
131	0.04532	0.09748	0.025	0.03113	0.02789	0.03369	5	Validation_std	nan	nan	0.92982	0.46429
132	0.03158	0.21404	0.04386	0.05614	0.01579	0.1614	6	Training_mean_0	0.88889	0.41667	nan	nan
133	0.03018	0.03907	0.01414	0.01719	0.01832	0.03578	6	Training_std_0	0.88889	0.41667	nan	nan
134	0.0386	0.23158	0.14211	0.09474	0.05263	0.27018	6	Training_mean_1	0.97778	0.83333	nan	nan
135	0.0189	0.04561	0.03182	0.02105	0.02354	0.03438	6	Training_std_1	0.97778	0.83333	nan	nan
136	0.03684	0.11053	0.1614	0.01228	0.00351	0.11053	6	Training_mean_2	0.91111	0.25	nan	nan
137	0.02412	0.02941	0.06016	0.01123	0.01719	0.04645	6	Training_std_2	0.91111	0.25	nan	nan
138	0.01228	0.33158	0.10702	0.02632	0.03684	0.04386	6	Training_mean_3	0.97778	0.41667	nan	nan
139	0.0193	0.0337	0.03277	0.01798	0.02982	0.01617	6	Training_std_3	0.97778	0.41667	nan	nan
140	0.07368	0.31404	0.17895	0.0	0.08596	0.06667	6	Training_mean_4	0.91111	0.58333	nan	nan
141	0.02327	0.02982	0.05537	0.0	0.02536	0.03746	6	Training_std_4	0.91111	0.58333	nan	nan
142	0.09298	0.28596	0.06316	0.05439	0.0	0.13158	6	Training_mean_5	0.93333	0.5	nan	nan
143	0.02724	0.05088	0.01789	0.02412	0.0	0.03064	6	Training_std_5	0.93333	0.5	nan	nan
144	0.08772	0.21579	0.10877	0.02807	0.02632	0.10702	6	Training_mean_6	0.93333	0.25	nan	nan
145	0.02602	0.03143	0.05701	0.02851	0.03259	0.03548	6	Training_std_6	0.93333	0.25	nan	nan
146	0.01053	0.24386	0.19825	0.0193	0.02807	0.14737	6	Training_mean_7	0.88889	0.66667	nan	nan
147	0.00859	0.04469	0.05768	0.00526	0.01404	0.04092	6	Training_std_7	0.88889	0.66667	nan	nan
148	0.01228	0.18947	0.13509	0.01404	0.02632	0.04035	6	Training_mean_8	0.97778	0.41667	nan	nan
149	0.01123	0.02046	0.04578	0.01719	0.02856	0.0137	6	Training_std_8	0.97778	0.41667	nan	nan
150	0.01579	0.2	0.15614	0.03509	-0.01228	0.12982	6	Training_mean_9	0.97778	0.58333	nan	nan
151	0.01457	0.04092	0.02768	0.02076	0.01763	0.04721	6	Training_std_9	0.97778	0.58333	nan	nan
152	-0.02857	0.03929	0.10357	0.03929	0.0	0.075	6	Validation_mean	nan	nan	0.89474	0.53571
153	0.04165	0.0491	0.04359	0.01923	0.0	0.05405	6	Validation_std	nan	nan	0.89474	0.53571
154	0.00175	0.28772	0.23333	0.06491	0.06667	-0.0	7	Training_mean_0	0.84444	0.83333	nan	nan
155	0.01228	0.04655	0.03927	0.02083	0.0189	0.01754	7	Training_std_0	0.84444	0.83333	nan	nan
156	-0.00877	0.12281	0.10526	0.08421	0.10526	-0.00526	7	Training_mean_1	0.86667	0.5	nan	nan
157	0.01798	0.04077	0.02481	0.03018	0.03235	0.0193	7	Training_std_1	0.86667	0.5	nan	nan
158	0.04737	0.36667	0.17544	0.00175	0.09298	0.15965	7	Training_mean_2	0.91111	0.75	nan	nan
159	0.01579	0.04469	0.03763	0.00526	0.03927	0.02768	7	Training_std_2	0.91111	0.75	nan	nan
160	-0.01228	0.20877	0.26667	0.0	0.01053	0.21228	7	Training_mean_3	0.97778	0.5	nan	nan
161	0.00804	0.05347	0.0331	0.0	0.00859	0.02142	7	Training_std_3	0.97778	0.5	nan	nan
162	0.02281	0.29474	0.28246	0.0386	0.08947	0.03509	7	Training_mean_4	0.91111	0.5	nan	nan
163	0.0137	0.05537	0.04538	0.01313	0.02536	0.0111	7	Training_std_4	0.91111	0.5	nan	nan
164	0.03509	0.37193	0.10175	0.01579	0.01404	0.15614	7	Training_mean_5	0.95556	0.41667	nan	nan
165	0.01922	0.03828	0.02915	0.01228	0.00702	0.04258	7	Training_std_5	0.95556	0.41667	nan	nan
166	0.06667	0.21053	0.26667	0.03684	0.0	0.19123	7	Training_mean_6	0.93333	0.75	nan	nan
167	0.0189	0.04077	0.04887	0.00945	0.0	0.0337	7	Training_std_6	0.93333	0.75	nan	nan
168	0.00175	0.15614	0.27368	0.05439	0.04211	0.06667	7	Training_mean_7	0.93333	0.25	nan	nan
169	0.01993	0.04185	0.04912	0.02412	0.02247	0.02191	7	Training_std_7	0.93333	0.25	nan	nan
170	0.01754	0.17544	0.3614	0.03333	0.00526	0.15965	7	Training_mean_8	0.95556	0.66667	nan	nan
171	0.00785	0.03329	0.02851	0.00945	0.0137	0.03717	7	Training_std_8	0.95556	0.66667	nan	nan
172	-0.0193	0.26667	0.12281	0.03684	0.00877	0.14386	7	Training_mean_9	0.93333	0.5	nan	nan
173	0.01457	0.04283	0.03039	0.0388	0.01798	0.02456	7	Training_std_9	0.93333	0.5	nan	nan
174	-0.08571	-0.01071	-0.09643	-0.06071	0.01429	-0.125	7	Validation_mean	nan	nan	0.92982	0.35714
175	0.04845	0.07152	0.04241	0.01637	0.02857	0.08338	7	Validation_std	nan	nan	0.92982	0.35714
176	0.16842	0.08421	0.15789	0.02807	0.00526	0.08947	8	Training_mean_0	0.91111	0.41667	nan	nan
177	0.04312	0.02578	0.04152	0.01608	0.0193	0.02281	8	Training_std_0	0.91111	0.41667	nan	nan
178	0.10351	0.11579	0.1	0.01754	-0.00351	0.16842	8	Training_mean_1	0.95556	0.5	nan	nan
179	0.01832	0.03613	0.04004	0.01359	0.00702	0.03059	8	Training_std_1	0.95556	0.5	nan	nan
180	0.0386	0.36316	0.22456	0.06667	0.00351	0.02456	8	Training_mean_2	0.93333	0.41667	nan	nan
181	0.01719	0.05606	0.0476	0.02046	0.03018	0.01608	8	Training_std_2	0.93333	0.41667	nan	nan
182	0.04035	0.3386	0.20702	0.02807	0.07368	0.02982	8	Training_mean_3	0.93333	0.58333	nan	nan
183	0.0137	0.03848	0.05965	0.01404	0.02456	0.01763	8	Training_std_3	0.93333	0.58333	nan	nan
184	0.01404	0.12982	0.13684	0.13158	0.07193	0.09649	8	Training_mean_4	0.95556	0.58333	nan	nan
185	0.02046	0.0238	0.02456	0.03531	0.01832	0.02386	8	Training_std_4	0.95556	0.58333	nan	nan
186	0.06491	0.30526	0.10702	0.08421	0.03158	0.03333	8	Training_mean_5	0.95556	0.5	nan	nan
187	0.01579	0.05723	0.04469	0.03491	0.02695	0.02877	8	Training_std_5	0.95556	0.5	nan	nan
188	0.18421	0.05263	0.01754	0.06842	0.17544	0.22982	8	Training_mean_6	0.93333	0.41667	nan	nan
189	0.03442	0.01922	0.0111	0.01655	0.04368	0.03277	8	Training_std_6	0.93333	0.41667	nan	nan
190	0.08246	0.15789	0.12632	0.02456	0.00175	0.1193	8	Training_mean_7	0.86667	0.41667	nan	nan
191	0.03044	0.03595	0.03828	0.01404	0.00945	0.02327	8	Training_std_7	0.86667	0.41667	nan	nan
192	0.11053	0.17368	0.02632	0.08596	0.00877	0.18421	8	Training_mean_8	1.0	0.33333	nan	nan
193	0.03044	0.03548	0.01961	0.0337	0.01177	0.03442	8	Training_std_8	1.0	0.33333	nan	nan
194	0.00175	0.18947	0.26316	0.09298	0.07544	0.04737	8	Training_mean_9	0.95556	0.41667	nan	nan
195	0.01832	0.04211	0.05204	0.04578	0.03513	0.02226	8	Training_std_9	0.95556	0.41667	nan	nan
196	-0.01429	-0.01071	0.07143	0.02143	-0.00714	0.03214	8	Validation_mean	nan	nan	0.94737	0.5
197	0.04286	0.06786	0.05297	0.03977	0.02143	0.03729	8	Validation_std	nan	nan	0.94737	0.5
198	-0.01053	0.28947	0.09298	-0.01579	0.00175	0.01053	9	Training_mean_0	0.93333	0.25	nan	nan
199	0.01404	0.04915	0.03143	0.00526	0.01457	0.0238	9	Training_std_0	0.93333	0.25	nan	nan
200	0.01404	0.23509	0.13158	0.04737	0.0386	0.03333	9	Training_mean_1	0.97778	0.5	nan	nan
201	0.00702	0.04092	0.04243	0.03927	0.0331	0.01993	9	Training_std_1	0.97778	0.5	nan	nan
202	0.04912	0.34211	0.04912	0.02982	0.07544	0.08772	9	Training_mean_2	0.93333	0.5	nan	nan
203	0.0189	0.02386	0.02327	0.0236	0.03044	0.03923	9	Training_std_2	0.93333	0.5	nan	nan
204	0.00526	0.24561	0.1386	0.10351	0.11754	0.15789	9	Training_mean_3	0.95556	0.5	nan	nan
205	0.00804	0.03138	0.02768	0.01457	0.04155	0.02481	9	Training_std_3	0.95556	0.5	nan	nan
206	0.15614	0.35088	0.13509	0.09298	0.02105	0.05088	9	Training_mean_4	0.95556	0.66667	nan	nan
207	0.02982	0.04368	0.03767	0.0137	0.01313	0.01655	9	Training_std_4	0.95556	0.66667	nan	nan
208	0.10877	0.15965	0.07719	0.09474	0.0	0.09298	9	Training_mean_5	0.95556	0.5	nan	nan
209	0.02695	0.04329	0.03059	0.03254	0.0	0.02724	9	Training_std_5	0.95556	0.5	nan	nan
210	0.03333	0.35614	0.0193	0.1386	0.12105	0.00702	9	Training_mean_6	0.91111	0.66667	nan	nan
211	0.01832	0.02226	0.01832	0.02142	0.04111	0.01164	9	Training_std_6	0.91111	0.66667	nan	nan
212	-0.00526	0.32982	0.09825	0.00351	-0.00877	0.03684	9	Training_mean_7	0.95556	0.5	nan	nan
213	0.01763	0.04824	0.03347	0.01313	0.00877	0.01832	9	Training_std_7	0.95556	0.5	nan	nan
214	0.0	0.31053	0.16842	0.05965	0.0386	0.05263	9	Training_mean_8	0.91111	0.41667	nan	nan
215	0.0	0.05027	0.03779	0.01954	0.02046	0.0342	9	Training_std_8	0.91111	0.41667	nan	nan
216	0.02456	0.36491	0.11228	0.02456	0.05439	0.07018	9	Training_mean_9	0.88889	0.58333	nan	nan
217	0.01164	0.03491	0.01954	0.00859	0.05289	0.01569	9	Training_std_9	0.88889	0.58333	nan	nan
218	0.03571	-0.03929	0.06071	0.04643	0.10357	0.03571	9	Validation_mean	nan	nan	0.82456	0.5
219	0.08144	0.03729	0.03929	0.03214	0.06278	0.04792	9	Validation_std	nan	nan	0.82456	0.5
