# Supplementary material for: Severe COVID-19 patients have impaired plasmacytoid dendritic cell-mediated control of SARS-CoV-2
Source: Nat Commun. 2023 Feb 8;14:694. doi: 10.1038/s41467-023-36140-9 (PMC9907212; doi:10.1038/s41467-023-36140-9)
Supplement: Supplementary file 4 — Source Data [file 41467_2023_36140_MOESM4_ESM.zip › Source data/Venet Fig 2b_mDC1s_def/2022-04-28_Thu_16-59-04_GradientBoostClassifier_2/Vote_Downsampling_1.csv]

	Sample	Status	Prediction
0	GC-0017_C2	mild	severe
1	GC-0038_A1	mild	severe
2	PS-0029_C2	mild	healthy
3	AS-0030_A3	mild	mild
4	GC-0038_D3	mild	healthy
5	HV_29_J3	healthy	mild
6	PD-0041_C1	mild	mild
7	EFS_P2_1112_9	healthy	healthy
8	Hu3_4_I2	healthy	healthy
9	BV_HV1_J1	healthy	mild
10	AS-0030_D2	mild	healthy
11	HD_6M20_H1	healthy	mild
12	BRU_Chr_F2	severe	healthy
13	GC-0038_B2	mild	severe
14	HV_F23_L1	healthy	healthy
15	RESU_H1	severe	severe
16	PD-0041_C3	mild	mild
17	AS-0030_B1	mild	mild
18	Hu3_4_I3	healthy	mild
19	GC-0017_B2	mild	severe
20	HD_3M31_K3	healthy	healthy
21	PS-0029_E1	mild	mild
22	LD-0175_C1	mild	mild
23	AS-0030_B2	mild	mild
24	PD-0041_B2	mild	mild
25	LD-0175_D3	mild	mild
26	BV_HV1_J3	healthy	severe
27	Hu3_5_J2	healthy	mild
