# Supplementary material for: Severe COVID-19 patients have impaired plasmacytoid dendritic cell-mediated control of SARS-CoV-2
Source: Nat Commun. 2023 Feb 8;14:694. doi: 10.1038/s41467-023-36140-9 (PMC9907212; doi:10.1038/s41467-023-36140-9)
Supplement: Supplementary file 4 — Source Data [file 41467_2023_36140_MOESM4_ESM.zip › Source data/Venet Fig 2b_mDC1s_def/2022-04-28_Thu_16-59-04_GradientBoostClassifier_2/GradientBoostClassifier_2.csv]

	mDC1s_IFNl	mDC1s_CD83	mDC1s_PDL1	mDC1s_IFNa	mDC1s_IFNahi	mDC1s_CD80	Downsampling	Step	accuracy_train	accuracy_test	accuracy_build	accuracy_validation
0	0.00175	0.3807	0.12632	-0.00175	-0.00702	0.13684	0	Training_mean_0	0.95556	0.5	nan	nan
1	0.01832	0.05551	0.03828	0.01228	0.00859	0.03216	0	Training_std_0	0.95556	0.5	nan	nan
2	0.19474	0.27544	0.04912	0.06842	0.1	0.02807	0	Training_mean_1	0.97778	0.33333	nan	nan
3	0.02982	0.04511	0.01313	0.01228	0.02226	0.02247	0	Training_std_1	0.97778	0.33333	nan	nan
4	0.25263	0.09649	0.1	0.00526	0.02281	0.06491	0	Training_mean_2	0.93333	0.25	nan	nan
5	0.04452	0.02254	0.02487	0.0137	0.01763	0.0193	0	Training_std_2	0.93333	0.25	nan	nan
6	0.08947	0.15439	0.08947	0.03509	-0.01228	0.02807	0	Training_mean_3	0.95556	0.33333	nan	nan
7	0.02982	0.02915	0.02412	0.01754	0.0193	0.01404	0	Training_std_3	0.95556	0.33333	nan	nan
8	0.15789	0.30351	0.05263	0.01754	0.01053	0.04912	0	Training_mean_4	0.88889	0.33333	nan	nan
9	0.05085	0.036	0.02354	0.01359	0.00859	0.02915	0	Training_std_4	0.88889	0.33333	nan	nan
10	0.10877	0.13684	0.22982	0.03333	0.02281	0.04211	0	Training_mean_5	0.86667	0.5	nan	nan
11	0.05861	0.03663	0.02982	0.01457	0.0236	0.02105	0	Training_std_5	0.86667	0.5	nan	nan
12	0.13333	0.3386	0.07544	0.02982	0.0193	0.12105	0	Training_mean_6	0.91111	0.75	nan	nan
13	0.02506	0.0236	0.0137	0.0137	0.00945	0.0337	0	Training_std_6	0.91111	0.75	nan	nan
14	0.17018	0.31404	0.05439	0.03684	0.0	0.10702	0	Training_mean_7	0.88889	0.58333	nan	nan
15	0.04372	0.04801	0.00945	0.01655	0.0	0.02982	0	Training_std_7	0.88889	0.58333	nan	nan
16	0.0807	0.24561	0.05088	0.14035	0.0	0.07368	0	Training_mean_8	0.91111	0.41667	nan	nan
17	0.01789	0.03923	0.01832	0.02076	0.0	0.01529	0	Training_std_8	0.91111	0.41667	nan	nan
18	0.04561	0.38246	0.11754	0.0193	0.02632	0.05439	0	Training_mean_9	0.97778	0.25	nan	nan
19	0.01404	0.04062	0.0193	0.01457	0.01177	0.01832	0	Training_std_9	0.97778	0.25	nan	nan
20	0.07143	0.13571	0.17857	0.09643	0.09643	0.09643	0	Validation_mean	nan	nan	0.98246	0.64286
21	0.06776	0.04461	0.05533	0.06786	0.05063	0.06971	0	Validation_std	nan	nan	0.98246	0.64286
22	0.1193	0.10526	0.08246	0.13684	0.04912	0.07018	1	Training_mean_0	0.97778	0.58333	nan	nan
23	0.03985	0.02718	0.03424	0.02327	0.02327	0.02219	1	Training_std_0	0.97778	0.58333	nan	nan
24	0.01053	0.10877	0.28421	0.10351	0.04737	0.12105	1	Training_mean_1	0.93333	0.41667	nan	nan
25	0.00859	0.04887	0.04137	0.01993	0.02226	0.02655	1	Training_std_1	0.93333	0.41667	nan	nan
26	0.06491	0.3193	0.14211	0.06316	0.01228	0.07719	1	Training_mean_2	0.95556	0.41667	nan	nan
27	0.0193	0.0476	0.03084	0.01954	0.0137	0.03438	1	Training_std_2	0.95556	0.41667	nan	nan
28	0.05439	0.24912	0.04386	0.12632	0.15439	0.07544	1	Training_mean_3	0.95556	0.5	nan	nan
29	0.0337	0.05073	0.01414	0.04211	0.02046	0.02724	1	Training_std_3	0.95556	0.5	nan	nan
30	0.00526	0.09298	0.24386	0.2	0.11053	0.01404	1	Training_mean_4	0.95556	0.33333	nan	nan
31	0.01763	0.00804	0.01832	0.03347	0.0324	0.01719	1	Training_std_4	0.95556	0.33333	nan	nan
32	0.02632	0.10702	0.25614	0.00351	0.12982	0.10351	1	Training_mean_5	0.88889	0.5	nan	nan
33	0.01414	0.02768	0.03438	0.00702	0.03526	0.02536	1	Training_std_5	0.88889	0.5	nan	nan
34	0.01404	0.09825	0.10526	0.18772	-0.00351	0.14386	1	Training_mean_6	0.95556	0.5	nan	nan
35	0.01719	0.02247	0.01569	0.04155	0.00702	0.03216	1	Training_std_6	0.95556	0.5	nan	nan
36	0.06491	0.18596	0.16316	0.12105	0.1	0.11053	1	Training_mean_7	0.93333	0.58333	nan	nan
37	0.02608	0.02851	0.03848	0.03182	0.02724	0.02487	1	Training_std_7	0.93333	0.58333	nan	nan
38	0.02105	0.15789	0.09123	0.1	0.01404	0.04386	1	Training_mean_8	0.97778	0.41667	nan	nan
39	0.02578	0.04001	0.02456	0.03143	0.02327	0.02512	1	Training_std_8	0.97778	0.41667	nan	nan
40	0.03509	0.18246	0.21228	0.01579	0.06491	0.02632	1	Training_mean_9	0.91111	0.41667	nan	nan
41	0.01569	0.0386	0.0499	0.01832	0.02834	0.01177	1	Training_std_9	0.91111	0.41667	nan	nan
42	-0.02857	0.075	0.07143	0.03929	-0.02857	0.04643	1	Validation_mean	nan	nan	0.91228	0.5
43	0.02143	0.04056	0.05976	0.06278	0.02143	0.03589	1	Validation_std	nan	nan	0.91228	0.5
44	0.23158	0.02632	0.23684	0.01579	0.10175	0.06842	2	Training_mean_0	0.93333	0.5	nan	nan
45	0.04628	0.02254	0.03701	0.01228	0.02456	0.01655	2	Training_std_0	0.93333	0.5	nan	nan
46	0.16667	0.11404	0.3	0.0	0.02456	0.0614	2	Training_mean_1	0.91111	0.58333	nan	nan
47	0.02856	0.03064	0.04737	0.0	0.01404	0.02386	2	Training_std_1	0.91111	0.58333	nan	nan
48	0.00877	0.2	0.28596	0.05088	0.04386	0.02456	2	Training_mean_2	0.95556	0.66667	nan	nan
49	0.01414	0.02506	0.05978	0.01655	0.02856	0.00859	2	Training_std_2	0.95556	0.66667	nan	nan
50	-0.00351	0.24561	0.16316	0.01404	0.07895	0.02281	2	Training_mean_3	0.88889	0.5	nan	nan
51	0.02191	0.03138	0.03513	0.01529	0.02962	0.01763	2	Training_std_3	0.88889	0.5	nan	nan
52	0.10877	0.02281	0.26316	0.13333	0.13509	0.05789	2	Training_mean_4	0.91111	0.58333	nan	nan
53	0.04424	0.00804	0.03923	0.0274	0.04578	0.01579	2	Training_std_4	0.91111	0.58333	nan	nan
54	0.06667	0.25965	0.27719	0.01228	0.09298	0.00175	2	Training_mean_5	0.88889	0.66667	nan	nan
55	0.02456	0.02807	0.03018	0.0137	0.02487	0.00945	2	Training_std_5	0.88889	0.66667	nan	nan
56	0.11579	0.04737	0.25439	-0.01404	0.02807	0.05088	2	Training_mean_6	0.95556	0.66667	nan	nan
57	0.03613	0.02724	0.02512	0.00702	0.01404	0.02982	2	Training_std_6	0.95556	0.66667	nan	nan
58	0.01228	0.28596	0.22807	-0.00877	0.09825	0.01228	2	Training_mean_7	0.95556	0.5	nan	nan
59	0.0236	0.036	0.04708	0.01798	0.02247	0.01763	2	Training_std_7	0.95556	0.5	nan	nan
60	0.03509	0.26491	0.14737	0.03509	0.11228	0.01579	2	Training_mean_8	0.97778	0.41667	nan	nan
61	0.01569	0.04258	0.03059	0.01754	0.03158	0.00945	2	Training_std_8	0.97778	0.41667	nan	nan
62	0.09825	0.1386	0.25088	0.02982	-0.00351	0.00877	2	Training_mean_9	0.95556	0.5	nan	nan
63	0.04655	0.03277	0.04372	0.02608	0.01529	0.02632	2	Training_std_9	0.95556	0.5	nan	nan
64	-0.00357	0.06071	0.00714	-0.05357	-0.05	0.05	2	Validation_mean	nan	nan	0.96491	0.39286
65	0.02967	0.07328	0.06349	0.0559	0.05345	0.02369	2	Validation_std	nan	nan	0.96491	0.39286
66	0.02632	0.09649	0.15439	0.0	0.08596	0.02456	3	Training_mean_0	0.91111	0.33333	nan	nan
67	0.02856	0.051	0.03578	0.02219	0.04111	0.01954	3	Training_std_0	0.91111	0.33333	nan	nan
68	0.09123	0.10877	0.21579	0.02456	0.0193	0.04035	3	Training_mean_1	0.88889	0.5	nan	nan
69	0.03216	0.03746	0.04511	0.01954	0.01457	0.02083	3	Training_std_1	0.88889	0.5	nan	nan
70	0.01579	0.1193	0.20175	0.05263	0.0807	0.01228	3	Training_mean_2	0.88889	0.58333	nan	nan
71	0.01655	0.04424	0.02962	0.02076	0.04588	0.02941	3	Training_std_2	0.88889	0.58333	nan	nan
72	0.08596	0.07018	0.24211	0.02456	0.12632	-0.01053	3	Training_mean_3	0.88889	0.41667	nan	nan
73	0.02982	0.02354	0.04493	0.01608	0.03828	0.00859	3	Training_std_3	0.88889	0.41667	nan	nan
74	0.0	0.07719	0.22281	0.14912	0.23684	-0.00175	3	Training_mean_4	0.93333	0.58333	nan	nan
75	0.0	0.01789	0.03927	0.02254	0.0609	0.00526	3	Training_std_4	0.93333	0.58333	nan	nan
76	0.03333	0.11404	0.12632	0.14737	0.11754	0.08772	3	Training_mean_5	0.97778	0.58333	nan	nan
77	0.01228	0.01177	0.04283	0.02247	0.03333	0.02829	3	Training_std_5	0.97778	0.58333	nan	nan
78	0.07895	0.19825	0.04211	0.08772	0.08246	0.10175	3	Training_mean_6	0.93333	0.5	nan	nan
79	0.01961	0.05207	0.02105	0.0368	0.03044	0.0331	3	Training_std_6	0.93333	0.5	nan	nan
80	0.14737	0.09649	0.20526	0.05088	0.14211	-0.00877	3	Training_mean_7	0.95556	0.58333	nan	nan
81	0.0386	0.02113	0.03848	0.02281	0.04035	0.00877	3	Training_std_7	0.95556	0.58333	nan	nan
82	0.09298	0.12105	0.24737	0.07018	0.0	0.01053	3	Training_mean_8	0.86667	0.58333	nan	nan
83	0.04578	0.02655	0.0388	0.02354	0.0	0.01608	3	Training_std_8	0.86667	0.58333	nan	nan
84	-0.00175	0.17193	0.25263	0.2193	0.0807	0.02281	3	Training_mean_9	0.93333	0.41667	nan	nan
85	0.00526	0.03663	0.04166	0.04789	0.02957	0.00804	3	Training_std_9	0.93333	0.41667	nan	nan
86	-0.06429	-0.00714	0.03929	-0.00714	-0.04286	0.03214	3	Validation_mean	nan	nan	0.98246	0.39286
87	0.03499	0.03847	0.06478	0.04461	0.05	0.03729	3	Validation_std	nan	nan	0.98246	0.39286
88	0.06491	0.09474	0.27368	0.04211	0.17544	0.02105	4	Training_mean_0	0.91111	0.41667	nan	nan
89	0.02487	0.0274	0.03613	0.01608	0.04297	0.0189	4	Training_std_0	0.91111	0.41667	nan	nan
90	0.20351	0.01754	0.2	0.02281	0.26842	0.05614	4	Training_mean_1	0.93333	0.58333	nan	nan
91	0.05934	0.01359	0.04588	0.02226	0.04511	0.02046	4	Training_std_1	0.93333	0.58333	nan	nan
92	0.09649	0.21404	0.08772	0.1193	0.0614	0.00351	4	Training_mean_2	0.95556	0.41667	nan	nan
93	0.04789	0.05193	0.0368	0.03402	0.03531	0.01719	4	Training_std_2	0.95556	0.41667	nan	nan
94	0.03333	0.21053	0.11228	0.1	0.08947	0.02807	4	Training_mean_3	0.88889	0.33333	nan	nan
95	0.02281	0.05145	0.0424	0.02834	0.03634	0.02105	4	Training_std_3	0.88889	0.33333	nan	nan
96	0.18596	0.08947	0.22982	0.04561	0.2	0.05965	4	Training_mean_4	0.95556	0.58333	nan	nan
97	0.0539	0.02536	0.05405	0.01789	0.04785	0.01789	4	Training_std_4	0.95556	0.58333	nan	nan
98	0.03509	0.04737	0.23158	0.08947	0.11228	0.02807	4	Training_mean_5	0.95556	0.66667	nan	nan
99	0.02354	0.02724	0.05424	0.02655	0.04452	0.01789	4	Training_std_5	0.95556	0.66667	nan	nan
100	0.01053	0.11228	0.10351	0.18596	0.03684	0.06491	4	Training_mean_6	0.93333	0.41667	nan	nan
101	0.02957	0.02626	0.02536	0.05614	0.01993	0.02608	4	Training_std_6	0.93333	0.41667	nan	nan
102	0.17719	0.12105	0.14035	0.11053	0.13333	0.06667	4	Training_mean_7	0.97778	0.75	nan	nan
103	0.0337	0.02142	0.0368	0.04511	0.03526	0.02191	4	Training_std_7	0.97778	0.75	nan	nan
104	0.14737	0.18246	0.14035	0.08947	0.22632	0.04737	4	Training_mean_8	0.95556	0.5	nan	nan
105	0.03526	0.04655	0.01922	0.03182	0.03084	0.0137	4	Training_std_8	0.95556	0.5	nan	nan
106	0.14561	0.04386	0.22807	0.09298	0.1386	0.04386	4	Training_mean_9	0.95556	0.66667	nan	nan
107	0.06328	0.02113	0.04001	0.03767	0.04538	0.00877	4	Training_std_9	0.95556	0.66667	nan	nan
108	0.03929	0.01071	0.00714	0.06786	-0.03571	0.05	4	Validation_mean	nan	nan	0.96491	0.42857
109	0.04643	0.04532	0.02673	0.04643	0.0766	0.03642	4	Validation_std	nan	nan	0.96491	0.42857
110	0.00702	0.25614	0.16316	0.00877	0.07895	0.00175	5	Training_mean_0	0.93333	0.58333	nan	nan
111	0.00859	0.05097	0.03767	0.01798	0.0402	0.01228	5	Training_std_0	0.93333	0.58333	nan	nan
112	0.01754	0.17193	0.22632	0.01404	0.0807	0.02632	5	Training_mean_1	0.93333	0.41667	nan	nan
113	0.0111	0.04211	0.05112	0.02578	0.0274	0.00877	5	Training_std_1	0.93333	0.41667	nan	nan
114	0.02982	0.2193	0.1614	0.04035	0.00526	0.01228	5	Training_mean_2	1.0	0.5	nan	nan
115	0.01763	0.0624	0.0476	0.0193	0.00804	0.01579	5	Training_std_2	1.0	0.5	nan	nan
116	0.04737	0.1386	0.12456	0.02807	0.06667	0.00702	5	Training_mean_3	0.97778	0.41667	nan	nan
117	0.02083	0.04671	0.03548	0.0238	0.02695	0.01954	5	Training_std_3	0.97778	0.41667	nan	nan
118	0.02807	0.19123	0.15789	0.05965	0.01404	0.02456	5	Training_mean_4	0.97778	0.58333	nan	nan
119	0.01404	0.03958	0.04772	0.03254	0.01529	0.01954	5	Training_std_4	0.97778	0.58333	nan	nan
120	0.1386	0.34211	0.08596	0.03509	0.17895	0.02982	5	Training_mean_5	0.91111	0.58333	nan	nan
121	0.03717	0.04592	0.01993	0.02076	0.04062	0.02083	5	Training_std_5	0.91111	0.58333	nan	nan
122	0.09825	0.22807	0.20702	0.0386	0.09825	0.02632	5	Training_mean_6	0.97778	0.58333	nan	nan
123	0.01789	0.05603	0.04283	0.01529	0.01954	0.01177	5	Training_std_6	0.97778	0.58333	nan	nan
124	0.02281	0.19474	0.27018	0.12456	0.05439	0.01579	5	Training_mean_7	0.95556	0.75	nan	nan
125	0.01123	0.05231	0.04785	0.02655	0.03548	0.01228	5	Training_std_7	0.95556	0.75	nan	nan
126	0.03509	0.22456	0.17895	0.07719	0.07368	0.01404	5	Training_mean_8	0.97778	0.5	nan	nan
127	0.01359	0.04824	0.04354	0.03779	0.03402	0.01053	5	Training_std_8	0.97778	0.5	nan	nan
128	0.05439	0.21053	0.17368	0.06667	0.0193	0.03333	5	Training_mean_9	0.91111	0.41667	nan	nan
129	0.02877	0.04152	0.044	0.02456	0.01655	0.03084	5	Training_std_9	0.91111	0.41667	nan	nan
130	0.03214	0.09643	0.04286	0.03571	0.03214	0.03214	5	Validation_mean	nan	nan	0.98246	0.42857
131	0.05163	0.03214	0.08113	0.05297	0.04056	0.05405	5	Validation_std	nan	nan	0.98246	0.42857
132	0.00877	0.13158	0.12807	0.12982	-0.01579	0.05088	6	Training_mean_0	0.97778	0.58333	nan	nan
133	0.01798	0.03531	0.03513	0.04521	0.01457	0.01832	6	Training_std_0	0.97778	0.58333	nan	nan
134	0.03158	0.08772	0.10702	0.05614	-0.02632	-0.00526	6	Training_mean_1	0.93333	0.41667	nan	nan
135	0.01529	0.02829	0.0346	0.03402	0.02113	0.0324	6	Training_std_1	0.93333	0.41667	nan	nan
136	0.00175	0.07018	0.15088	0.08947	0.00702	0.06667	6	Training_mean_2	0.95556	0.33333	nan	nan
137	0.00526	0.02219	0.0274	0.02768	0.01404	0.05193	6	Training_std_2	0.95556	0.33333	nan	nan
138	0.01228	0.14386	0.26316	0.01228	0.00702	0.06316	6	Training_mean_3	0.88889	0.41667	nan	nan
139	0.00804	0.04137	0.04225	0.01123	0.03254	0.03438	6	Training_std_3	0.88889	0.41667	nan	nan
140	0.00526	0.11754	0.2614	0.16491	0.01228	0.11579	6	Training_mean_4	0.93333	0.66667	nan	nan
141	0.0137	0.02724	0.0388	0.04092	0.0236	0.03779	6	Training_std_4	0.93333	0.66667	nan	nan
142	-0.02281	0.14912	0.22456	0.04035	-0.01228	0.01053	6	Training_mean_5	0.97778	0.5	nan	nan
143	0.01123	0.04592	0.05701	0.02724	0.00804	0.02105	6	Training_std_5	0.97778	0.5	nan	nan
144	0.00175	0.11228	0.25965	0.04912	0.16842	0.08947	6	Training_mean_6	1.0	0.33333	nan	nan
145	0.00526	0.02851	0.03491	0.02915	0.05216	0.03182	6	Training_std_6	1.0	0.33333	nan	nan
146	0.10702	0.08421	0.10877	0.04035	0.08421	0.01579	6	Training_mean_7	0.93333	0.25	nan	nan
147	0.0346	0.03119	0.02456	0.01763	0.03746	0.01655	6	Training_std_7	0.93333	0.25	nan	nan
148	0.0807	0.17719	0.17193	0.12632	-0.01053	0.03509	6	Training_mean_8	0.93333	0.41667	nan	nan
149	0.02506	0.03548	0.03746	0.02578	0.0274	0.01569	6	Training_std_8	0.93333	0.41667	nan	nan
150	0.03684	0.13158	0.26491	0.21053	0.02281	0.0386	6	Training_mean_9	0.95556	0.66667	nan	nan
151	0.02768	0.03259	0.04111	0.04438	0.01579	0.01719	6	Training_std_9	0.95556	0.66667	nan	nan
152	-0.08214	0.02143	-0.025	0.05357	-0.04286	-0.00357	6	Validation_mean	nan	nan	0.96491	0.35714
153	0.03929	0.06019	0.03214	0.04588	0.04461	0.04056	6	Validation_std	nan	nan	0.96491	0.35714
154	0.1386	0.22807	0.09298	0.06491	0.0	0.16491	7	Training_mean_0	0.93333	0.58333	nan	nan
155	0.04671	0.02829	0.0236	0.02487	0.0	0.03697	7	Training_std_0	0.93333	0.58333	nan	nan
156	0.01754	0.24211	0.21053	0.05439	0.09825	0.0	7	Training_mean_1	0.95556	0.33333	nan	nan
157	0.01569	0.02915	0.02718	0.0337	0.02626	0.0	7	Training_std_1	0.95556	0.33333	nan	nan
158	0.00877	0.0807	0.19298	0.08947	0.06316	0.09649	7	Training_mean_2	0.95556	0.33333	nan	nan
159	0.00877	0.03347	0.06178	0.04801	0.01608	0.03617	7	Training_std_2	0.95556	0.33333	nan	nan
160	0.02632	0.11228	0.17719	0.03509	-0.00702	0.06667	7	Training_mean_3	0.97778	0.25	nan	nan
161	0.01177	0.0274	0.04801	0.02219	0.02506	0.02046	7	Training_std_3	0.97778	0.25	nan	nan
162	0.03509	0.13509	0.26667	0.04912	0.04035	0.07719	7	Training_mean_4	0.91111	0.41667	nan	nan
163	0.00785	0.05551	0.03216	0.03828	0.0193	0.0238	7	Training_std_4	0.91111	0.41667	nan	nan
164	0.04737	0.29649	0.05965	0.12456	0.0	0.14912	7	Training_mean_5	0.93333	0.33333	nan	nan
165	0.02083	0.02768	0.01404	0.03084	0.0	0.04524	7	Training_std_5	0.93333	0.33333	nan	nan
166	0.14386	0.17193	0.17719	0.09474	0.02632	0.14737	7	Training_mean_6	0.91111	0.66667	nan	nan
167	0.03907	0.02327	0.04737	0.02957	0.01617	0.02626	7	Training_std_6	0.91111	0.66667	nan	nan
168	0.07544	0.26667	0.21404	0.04035	-0.00877	-0.00526	7	Training_mean_7	0.91111	0.5	nan	nan
169	0.03513	0.06016	0.02046	0.01579	0.02386	0.0236	7	Training_std_7	0.91111	0.5	nan	nan
170	0.01228	0.20351	0.26667	0.04386	0.02807	0.16667	7	Training_mean_8	0.88889	0.58333	nan	nan
171	0.0193	0.04912	0.07517	0.01414	0.01404	0.04243	7	Training_std_8	0.88889	0.58333	nan	nan
172	0.08421	0.12632	0.1807	0.02456	0.01228	0.18772	7	Training_mean_9	0.93333	0.33333	nan	nan
173	0.03018	0.02915	0.02724	0.01608	0.00804	0.02608	7	Training_std_9	0.93333	0.33333	nan	nan
174	-0.05714	0.05	0.03214	0.00357	-0.00357	-0.00714	7	Validation_mean	nan	nan	0.87719	0.42857
175	0.06429	0.05345	0.03729	0.04056	0.01923	0.03499	7	Validation_std	nan	nan	0.87719	0.42857
176	0.17895	0.19474	0.13509	0.09474	0.23158	0.00351	8	Training_mean_0	0.95556	0.75	nan	nan
177	0.02695	0.04865	0.0324	0.0238	0.06965	0.00702	8	Training_std_0	0.95556	0.75	nan	nan
178	0.24035	0.28246	0.18772	0.03333	0.21053	0.00877	8	Training_mean_1	0.93333	0.5	nan	nan
179	0.05926	0.03634	0.02083	0.01228	0.04152	0.00877	8	Training_std_1	0.93333	0.5	nan	nan
180	0.14912	0.17018	0.04561	0.01754	0.23158	0.00877	8	Training_mean_2	0.97778	0.5	nan	nan
181	0.02746	0.02724	0.01404	0.00785	0.05965	0.01961	8	Training_std_2	0.97778	0.5	nan	nan
182	0.20877	0.19825	0.1614	0.04211	0.18772	-0.00877	8	Training_mean_3	0.95556	0.5	nan	nan
183	0.03277	0.04301	0.03491	0.0274	0.06797	0.00877	8	Training_std_3	0.95556	0.5	nan	nan
184	0.21228	0.08421	0.06316	0.0	0.24912	0.03158	8	Training_mean_4	0.95556	0.5	nan	nan
185	0.03799	0.02695	0.02851	0.0	0.04824	0.01313	8	Training_std_4	0.95556	0.5	nan	nan
186	0.17193	0.10526	0.02105	0.09825	0.33333	0.00175	8	Training_mean_5	0.93333	0.25	nan	nan
187	0.03985	0.02354	0.01053	0.03158	0.03509	0.00526	8	Training_std_5	0.93333	0.25	nan	nan
188	0.17368	0.21579	0.10351	0.03684	0.11404	0.0	8	Training_mean_6	0.88889	0.41667	nan	nan
189	0.03277	0.05027	0.0337	0.02281	0.04724	0.0	8	Training_std_6	0.88889	0.41667	nan	nan
190	0.16316	0.24561	0.08772	0.05088	0.20877	0.01053	8	Training_mean_7	0.95556	0.5	nan	nan
191	0.03848	0.04837	0.04152	0.01832	0.04035	0.00859	8	Training_std_7	0.95556	0.5	nan	nan
192	0.19123	0.21053	0.0614	0.01579	0.19298	0.1	8	Training_mean_8	0.93333	0.5	nan	nan
193	0.03799	0.04507	0.02746	0.00526	0.03329	0.02608	8	Training_std_8	0.93333	0.5	nan	nan
194	0.17895	0.05614	0.22632	0.0	0.14561	0.04737	8	Training_mean_9	0.95556	0.33333	nan	nan
195	0.03985	0.01313	0.05347	0.0	0.04442	0.02083	8	Training_std_9	0.95556	0.33333	nan	nan
196	-0.04286	0.06429	0.01786	0.06429	-0.02143	0.09286	8	Validation_mean	nan	nan	0.91228	0.5
197	0.05487	0.05933	0.0366	0.04165	0.06429	0.03273	8	Validation_std	nan	nan	0.91228	0.5
198	0.09474	0.31579	0.15965	0.01404	0.05614	0.0193	9	Training_mean_0	0.86667	0.58333	nan	nan
199	0.02247	0.05321	0.02142	0.00702	0.0189	0.00526	9	Training_std_0	0.86667	0.58333	nan	nan
200	0.01404	0.32632	0.05088	-0.00351	0.05088	0.21754	9	Training_mean_1	0.91111	0.41667	nan	nan
201	0.01529	0.06479	0.02142	0.00702	0.0337	0.02851	9	Training_std_1	0.91111	0.41667	nan	nan
202	0.05263	0.31404	0.03333	0.0386	0.13333	0.07368	9	Training_mean_2	0.95556	0.41667	nan	nan
203	0.02602	0.06491	0.01832	0.01053	0.04975	0.0331	9	Training_std_2	0.95556	0.41667	nan	nan
204	0.14211	0.2386	0.12807	0.02632	0.01754	0.0807	9	Training_mean_3	0.95556	0.41667	nan	nan
205	0.05112	0.06037	0.03333	0.00877	0.0111	0.0386	9	Training_std_3	0.95556	0.41667	nan	nan
206	0.06842	0.27895	0.04561	0.0614	0.13509	0.03158	9	Training_mean_4	0.95556	0.58333	nan	nan
207	0.01993	0.05573	0.01608	0.03259	0.03044	0.02807	9	Training_std_4	0.95556	0.58333	nan	nan
208	0.09123	0.25789	0.14737	-0.00351	0.05263	0.10877	9	Training_mean_5	0.97778	0.5	nan	nan
209	0.02046	0.05551	0.02851	0.00702	0.00785	0.03491	9	Training_std_5	0.97778	0.5	nan	nan
210	0.05263	0.2807	0.05965	0.0	0.00877	0.12632	9	Training_mean_6	0.95556	0.5	nan	nan
211	0.03923	0.06703	0.01608	0.0	0.00877	0.03216	9	Training_std_6	0.95556	0.5	nan	nan
212	0.08772	0.15088	0.25263	0.10702	0.01228	-0.00351	9	Training_mean_7	0.93333	0.58333	nan	nan
213	0.03329	0.0386	0.05036	0.03182	0.01579	0.01313	9	Training_std_7	0.93333	0.58333	nan	nan
214	0.07193	0.30702	0.11228	0.03333	0.02632	0.12105	9	Training_mean_8	0.93333	0.5	nan	nan
215	0.02655	0.07895	0.02247	0.01832	0.01177	0.0346	9	Training_std_8	0.93333	0.5	nan	nan
216	0.05965	0.39649	0.25439	0.01404	0.04035	0.0386	9	Training_mean_9	0.97778	0.41667	nan	nan
217	0.01404	0.0741	0.03701	0.00702	0.0137	0.03663	9	Training_std_9	0.97778	0.41667	nan	nan
218	-0.05357	0.02857	0.06071	0.01071	-0.01786	-0.05	9	Validation_mean	nan	nan	0.89474	0.42857
219	0.05114	0.06547	0.03929	0.02287	0.03293	0.03977	9	Validation_std	nan	nan	0.89474	0.42857
