# Supplementary material for: Severe COVID-19 patients have impaired plasmacytoid dendritic cell-mediated control of SARS-CoV-2
Source: Nat Commun. 2023 Feb 8;14:694. doi: 10.1038/s41467-023-36140-9 (PMC9907212; doi:10.1038/s41467-023-36140-9)
Supplement: Supplementary file 4 — Source Data [file 41467_2023_36140_MOESM4_ESM.zip › Source data/Venet Fig 2b_mDC1s_def/2022-04-28_Thu_16-59-04_GradientBoostClassifier_2/GradientBoostClassifier_2_Prediction_Downsampling_0.csv]

	Sample	Cohorte	Activation_Mock	Activation_SARS	Activation_Agonist	perc_mDC1s	mDC1s_IFNl	mDC1s_CD83	mDC1s_PDL1	mDC1s_IFNa	mDC1s_IFNahi	mDC1s_CD80	Status	Prediction
0	GC-0017_C2	Cohorte 3	0	1	0	8.52	1.7	20.7	5.98	1.46	1.13	6.14	mild	healthy
1	GC-0038_A1	Cohorte 2	1	0	0	2.31	79.48	17.59	43.65	20.52	14.98	31.27	mild	mild
2	PS-0029_C2	Cohorte 6	0	1	0	13.6	1.34	45.47	33.06	1.23	0.24	10.16	mild	healthy
3	AS-0030_A3	Cohorte 4	0	0	1	9.92	82.76	77.59	93.87	0.38	0.19	1.15	mild	healthy
4	GC-0038_D3	Cohorte 2	0	0	1	8.92	54.86	20.61	91.85	2.3	0.96	11.27	mild	healthy
5	HV_29_J3	Cohorte 4	0	0	1	5.37	82.53	32.32	90.51	0.0	0.0	0.83	healthy	severe
6	PD-0041_C1	Cohorte 1	1	0	0	5.84	0.31	52.2	36.01	0.16	0.16	6.45	mild	mild
7	EFS_P2_1112_9	Pilote 2	0	1	0	9.51	3.74	12.59	91.16	0.0	0.0	15.99	healthy	healthy
8	Hu3_4_I2	Cohorte 4	0	1	0	9.51	77.84	56.76	20.51	0.13	0.0	0.57	healthy	healthy
9	BV_HV1_J1	Cohorte 3	1	0	0	7.05	1.07	27.65	17.41	0.4	0.16	11.62	healthy	healthy
10	AS-0030_D2	Cohorte 4	0	1	0	15.7	52.1	60.0	18.68	0.0	0.0	0.24	mild	mild
11	HD_6M20_H1	Cohorte 1	1	0	0	12.2	0.6	39.56	38.89	0.67	0.67	10.78	healthy	mild
12	BRU_Chr_F2	Cohorte 2	0	1	0	3.25	25.55	18.5	13.66	4.85	3.08	9.25	severe	severe
13	GC-0038_B2	Cohorte 2	0	1	0	5.23	19.09	31.87	36.08	9.63	5.95	23.82	mild	mild
14	HV_F23_L1	Cohorte 6	1	0	0	16.2	3.93	39.06	20.92	1.85	0.57	4.85	healthy	healthy
15	RESU_H1	Cohorte 6	1	0	0	0.71	5.66	41.51	9.43	5.66	1.89	7.55	severe	severe
16	PD-0041_C3	Cohorte 1	0	0	1	3.27	2.82	9.27	81.85	0.27	0.27	13.58	mild	healthy
17	AS-0030_B1	Cohorte 4	1	0	0	11.5	19.03	52.01	7.77	0.0	0.0	1.88	mild	mild
18	Hu3_4_I3	Cohorte 4	0	0	1	7.45	75.75	13.43	91.52	0.33	0.0	0.73	healthy	mild
19	GC-0017_B2	Cohorte 3	0	1	0	8.41	4.97	14.25	4.86	0.97	0.76	7.24	mild	mild
20	HD_3M31_K3	Cohorte 5	0	0	1	10.7	8.79	39.71	96.23	0.41	0.51	6.12	healthy	healthy
21	PS-0029_E1	Cohorte 6	1	0	0	13.0	4.15	59.43	34.72	0.47	0.19	4.95	mild	mild
22	LD-0175_C1	Cohorte 5	1	0	0	16.2	0.0	64.88	26.42	0.18	0.18	1.83	mild	healthy
23	AS-0030_B2	Cohorte 4	0	1	0	13.0	9.66	54.73	8.85	0.6	0.2	1.61	mild	mild
24	PD-0041_B2	Cohorte 1	0	1	0	2.28	0.0	51.79	46.68	0.0	0.0	7.4	mild	mild
25	LD-0175_D3	Cohorte 5	0	0	1	3.35	3.79	22.73	62.88	0.95	0.95	13.26	mild	mild
26	BV_HV1_J3	Cohorte 3	0	0	1	4.68	40.82	2.48	87.42	0.5	0.17	6.85	healthy	mild
27	Hu3_5_J2	Cohorte 5	0	1	0	9.24	0.05	60.55	37.68	0.05	0.1	2.76	healthy	healthy
