# Supplementary material for: Severe COVID-19 patients have impaired plasmacytoid dendritic cell-mediated control of SARS-CoV-2
Source: Nat Commun. 2023 Feb 8;14:694. doi: 10.1038/s41467-023-36140-9 (PMC9907212; doi:10.1038/s41467-023-36140-9)
Supplement: Supplementary file 4 — Source Data [file 41467_2023_36140_MOESM4_ESM.zip › Source data/Venet Fig 2b_mDC1s_def/2022-04-28_Thu_16-59-44_GradientBoostClassifier_7/Vote_Downsampling_4.csv]

	Sample	Status	Prediction
0	PD-0041_B2	mild	healthy
1	PS-0029_F2	mild	healthy
2	PS-0029_A1	mild	healthy
3	HV_29_J2	healthy	mild
4	GC-0017_A2	mild	severe
5	BRU_Chr_F3	severe	severe
6	PS-0029_C2	mild	healthy
7	GC-0038_B3	mild	mild
8	LD-0175_A1	mild	healthy
9	GC-0017_B1	mild	healthy
10	BC_HV2_I1	healthy	mild
11	EFS_P1_0901_5	healthy	mild
12	Hu3_4_I2	healthy	mild
13	CHA_Mah_F1	severe	healthy
14	HV_F23_L1	healthy	mild
15	EFS_P1_0901_4	healthy	healthy
16	LD-0175_C2	mild	mild
17	HD_6M20_H1	healthy	healthy
18	PD-0041_A2	mild	healthy
19	GC-0017_A3	mild	mild
20	RESU_I2	severe	severe
21	Hu3_3_I3	healthy	healthy
22	LD-0175_D3	mild	mild
23	Hu3_3_I1	healthy	mild
24	HV_29_J3	healthy	mild
25	PD-0041_B1	mild	healthy
26	GC-0038_C3	mild	mild
27	LD-0175_B1	mild	healthy
