# Supplementary material for: Severe COVID-19 patients have impaired plasmacytoid dendritic cell-mediated control of SARS-CoV-2
Source: Nat Commun. 2023 Feb 8;14:694. doi: 10.1038/s41467-023-36140-9 (PMC9907212; doi:10.1038/s41467-023-36140-9)
Supplement: Supplementary file 4 — Source Data [file 41467_2023_36140_MOESM4_ESM.zip › Source data/Venet Fig 2b_mDC1s_def/2022-04-28_Thu_16-59-44_GradientBoostClassifier_7/GradientBoostClassifier_7_Prediction_Downsampling_8.csv]

	Sample	Cohorte	Activation_Mock	Activation_SARS	Activation_Agonist	perc_mDC1s	mDC1s_IFNl	mDC1s_CD83	mDC1s_PDL1	mDC1s_IFNa	mDC1s_IFNahi	mDC1s_CD80	Status	Prediction
0	PD-0041_B2	Cohorte 1	0	1	0	2.28	0.0	51.79	46.68	0.0	0.0	7.4	mild	severe
1	PS-0029_F2	Cohorte 6	0	1	0	14.4	2.06	43.91	33.01	0.63	0.12	6.08	mild	mild
2	PS-0029_A1	Cohorte 6	1	0	0	6.67	11.03	40.23	25.98	0.38	0.08	9.12	mild	severe
3	HV_29_J2	Cohorte 4	0	1	0	11.0	69.85	26.5	4.53	0.2	0.1	0.1	healthy	mild
4	GC-0017_A2	Cohorte 3	0	1	0	7.59	7.78	16.81	2.36	0.69	0.56	3.06	mild	mild
5	BRU_Chr_F3	Cohorte 2	0	0	1	3.54	33.68	12.33	63.72	5.9	3.65	12.15	severe	mild
6	PS-0029_C2	Cohorte 6	0	1	0	13.6	1.34	45.47	33.06	1.23	0.24	10.16	mild	healthy
7	GC-0038_B3	Cohorte 2	0	0	1	6.18	77.3	23.42	89.8	0.72	0.0	7.61	mild	healthy
8	LD-0175_A1	Cohorte 5	1	0	0	2.0	0.51	52.28	27.41	0.51	0.51	9.64	mild	mild
9	GC-0017_B1	Cohorte 3	1	0	0	8.93	0.33	30.49	5.43	0.55	0.44	5.1	mild	mild
10	BC_HV2_I1	Cohorte 2	1	0	0	13.5	27.14	33.9	24.86	1.15	0.14	6.4	healthy	healthy
11	EFS_P1_0901_5	Pilote 1	0	0	1	1.97	12.33	70.93	90.31	4.41	9.69	28.19	healthy	mild
12	Hu3_4_I2	Cohorte 4	0	1	0	9.51	77.84	56.76	20.51	0.13	0.0	0.57	healthy	mild
13	CHA_Mah_F1	Cohorte 1	1	0	0	2.81	4.68	23.55	11.16	0.0	0.0	2.07	severe	severe
14	HV_F23_L1	Cohorte 6	1	0	0	16.2	3.93	39.06	20.92	1.85	0.57	4.85	healthy	healthy
15	EFS_P1_0901_4	Pilote 1	0	1	0	6.15	9.53	41.74	36.02	4.45	11.65	14.41	healthy	severe
16	LD-0175_C2	Cohorte 5	0	1	0	21.4	0.07	68.11	30.05	0.07	0.07	1.84	mild	healthy
17	HD_6M20_H1	Cohorte 1	1	0	0	12.2	0.6	39.56	38.89	0.67	0.67	10.78	healthy	healthy
18	PD-0041_A2	Cohorte 1	0	1	0	0.86	1.06	27.82	35.21	1.06	1.06	19.37	mild	healthy
19	GC-0017_A3	Cohorte 3	0	0	1	1.53	39.51	23.46	72.84	4.32	2.47	21.6	mild	severe
20	RESU_I2	Cohorte 6	0	1	0	1.32	2.73	10.0	6.36	1.82	0.0	5.45	severe	severe
21	Hu3_3_I3	Cohorte 3	0	0	1	5.16	10.98	11.33	67.57	0.46	0.46	15.43	healthy	mild
22	LD-0175_D3	Cohorte 5	0	0	1	3.35	3.79	22.73	62.88	0.95	0.95	13.26	mild	healthy
23	Hu3_3_I1	Cohorte 3	1	0	0	7.36	1.98	18.43	10.07	1.32	1.06	13.14	healthy	healthy
24	HV_29_J3	Cohorte 4	0	0	1	5.37	82.53	32.32	90.51	0.0	0.0	0.83	healthy	mild
25	PD-0041_B1	Cohorte 1	1	0	0	2.28	9.07	42.13	50.13	0.0	0.0	8.8	mild	mild
26	GC-0038_C3	Cohorte 2	0	0	1	5.77	93.47	18.2	90.49	0.74	0.41	7.2	mild	healthy
27	LD-0175_B1	Cohorte 5	1	0	0	23.1	0.12	65.54	36.63	0.03	0.06	1.79	mild	healthy
