# Supplementary material for: Severe COVID-19 patients have impaired plasmacytoid dendritic cell-mediated control of SARS-CoV-2
Source: Nat Commun. 2023 Feb 8;14:694. doi: 10.1038/s41467-023-36140-9 (PMC9907212; doi:10.1038/s41467-023-36140-9)
Supplement: Supplementary file 4 — Source Data [file 41467_2023_36140_MOESM4_ESM.zip › Source data/Venet Fig 2b_mDC1s_def/2022-04-28_Thu_16-59-44_GradientBoostClassifier_7/GradientBoostClassifier_7.csv]

	mDC1s_IFNl	mDC1s_CD83	mDC1s_PDL1	mDC1s_IFNa	mDC1s_IFNahi	mDC1s_CD80	Downsampling	Step	accuracy_train	accuracy_test	accuracy_build	accuracy_validation
0	0.00741	0.3037	0.09444	0.04815	0.00741	0.05741	0	Training_mean_0	0.95349	0.63636	nan	nan
1	0.01481	0.04398	0.02802	0.02062	0.00907	0.04494	0	Training_std_0	0.95349	0.63636	nan	nan
2	0.03519	0.21667	0.27037	0.08519	-0.00926	0.08704	0	Training_mean_1	0.93023	0.54545	nan	nan
3	0.01538	0.04386	0.04398	0.01697	0.00926	0.02625	0	Training_std_1	0.93023	0.54545	nan	nan
4	0.06667	0.2463	0.18704	0.00741	0.02593	0.11667	0	Training_mean_2	0.90698	0.63636	nan	nan
5	0.02222	0.05497	0.04861	0.00907	0.01889	0.03104	0	Training_std_2	0.90698	0.63636	nan	nan
6	0.05556	0.17407	0.08148	0.05556	0.04444	0.06852	0	Training_mean_3	0.93023	0.63636	nan	nan
7	0.02191	0.05051	0.03229	0.02485	0.02512	0.03889	0	Training_std_3	0.93023	0.63636	nan	nan
8	0.0463	0.13333	0.18704	0.00185	0.02778	0.0963	0	Training_mean_4	0.86047	0.36364	nan	nan
9	0.0223	0.04815	0.04178	0.03148	0.01493	0.03186	0	Training_std_4	0.86047	0.36364	nan	nan
10	0.08333	0.17963	0.12222	0.05	0.16852	0.05556	0	Training_mean_5	0.93023	0.54545	nan	nan
11	0.03015	0.05681	0.04983	0.01861	0.03745	0.03313	0	Training_std_5	0.93023	0.54545	nan	nan
12	0.02963	0.18333	0.12963	0.06111	-0.00185	0.03704	0	Training_mean_6	0.95349	0.45455	nan	nan
13	0.03435	0.06277	0.03313	0.03104	0.01296	0.02191	0	Training_std_6	0.95349	0.45455	nan	nan
14	0.03889	0.24815	0.17593	0.00741	0.02593	0.01481	0	Training_mean_7	0.97674	0.45455	nan	nan
15	0.02677	0.06988	0.03906	0.00907	0.01889	0.01614	0	Training_std_7	0.97674	0.45455	nan	nan
16	0.0	0.17037	0.22037	0.07778	0.0	0.01296	0	Training_mean_8	0.83721	0.45455	nan	nan
17	0.0	0.05543	0.05135	0.02593	0.0	0.01186	0	Training_std_8	0.83721	0.45455	nan	nan
18	0.03333	0.24444	0.16296	0.06667	0.02222	0.02963	0	Training_mean_9	0.93023	0.63636	nan	nan
19	0.03685	0.07892	0.0216	0.03435	0.01111	0.01889	0	Training_std_9	0.93023	0.63636	nan	nan
20	0.025	-0.03571	0.05357	0.05	0.03929	0.01786	0	Validation_mean	nan	nan	0.92593	0.5
21	0.05063	0.09175	0.04588	0.03977	0.0491	0.0366	0	Validation_std	nan	nan	0.92593	0.5
22	0.06296	0.10185	0.25556	0.00556	0.01667	0.07407	1	Training_mean_0	0.93023	0.36364	nan	nan
23	0.03333	0.02778	0.0216	0.00849	0.03037	0.02342	1	Training_std_0	0.93023	0.36364	nan	nan
24	0.10926	0.07963	0.22963	-0.00185	0.14444	0.00556	1	Training_mean_1	0.93023	0.27273	nan	nan
25	0.03359	0.03104	0.03722	0.00997	0.03186	0.01186	1	Training_std_1	0.93023	0.27273	nan	nan
26	0.01667	0.09815	0.25	-0.00185	0.06111	0.17407	1	Training_mean_2	0.93023	0.18182	nan	nan
27	0.01296	0.03889	0.03234	0.00556	0.03615	0.02645	1	Training_std_2	0.93023	0.18182	nan	nan
28	0.0	0.23148	0.33519	0.03148	-0.00185	0.16852	1	Training_mean_3	0.88372	0.45455	nan	nan
29	0.0	0.04703	0.04861	0.01861	0.01933	0.0346	1	Training_std_3	0.88372	0.45455	nan	nan
30	0.03148	0.38148	0.26481	-0.00185	0.1463	0.00185	1	Training_mean_4	0.95349	0.63636	nan	nan
31	0.01446	0.07463	0.03615	0.00997	0.04644	0.00997	1	Training_std_4	0.95349	0.63636	nan	nan
32	0.06111	0.20185	0.31667	0.01667	0.01667	0.11296	1	Training_mean_5	0.90698	0.45455	nan	nan
33	0.02753	0.03255	0.05267	0.01296	0.0226	0.02677	1	Training_std_5	0.90698	0.45455	nan	nan
34	0.17407	0.16852	0.21481	0.04815	0.03148	0.08704	1	Training_mean_6	0.83721	0.45455	nan	nan
35	0.03333	0.03652	0.02512	0.01228	0.01667	0.02491	1	Training_std_6	0.83721	0.45455	nan	nan
36	0.02407	0.17037	0.20556	0.03148	0.01852	0.15	1	Training_mean_7	0.97674	0.27273	nan	nan
37	0.01446	0.03685	0.03745	0.02491	0.02191	0.03255	1	Training_std_7	0.97674	0.27273	nan	nan
38	0.0	0.25926	0.23333	0.12778	0.02407	0.0537	1	Training_mean_8	0.90698	0.54545	nan	nan
39	0.0	0.04611	0.04239	0.02546	0.01186	0.03255	1	Training_std_8	0.90698	0.54545	nan	nan
40	-0.01667	0.17037	0.31667	0.06481	0.01111	0.10926	1	Training_mean_9	0.95349	0.54545	nan	nan
41	0.00556	0.05903	0.03148	0.01898	0.01228	0.02103	1	Training_std_9	0.95349	0.54545	nan	nan
42	0.05357	0.075	0.11786	0.04286	0.025	-0.00357	1	Validation_mean	nan	nan	0.92593	0.53571
43	0.02879	0.04643	0.06971	0.02673	0.07328	0.05405	1	Validation_std	nan	nan	0.92593	0.53571
44	0.10185	0.3537	0.25185	0.02778	0.0537	0.0	2	Training_mean_0	0.95349	0.54545	nan	nan
45	0.03634	0.03836	0.03902	0.01707	0.03148	0.0	2	Training_std_0	0.95349	0.54545	nan	nan
46	0.01481	0.35185	0.17037	-0.0037	0.00741	0.05185	2	Training_mean_1	0.93023	0.54545	nan	nan
47	0.00741	0.06677	0.03292	0.01995	0.03009	0.03867	2	Training_std_1	0.93023	0.54545	nan	nan
48	0.0463	0.23148	0.12593	-0.02037	0.01111	0.07963	2	Training_mean_2	0.97674	0.36364	nan	nan
49	0.0223	0.03818	0.02963	0.00997	0.01697	0.03889	2	Training_std_2	0.97674	0.36364	nan	nan
50	0.13889	0.32037	0.11296	0.04074	0.02778	0.10926	2	Training_mean_3	0.95349	0.63636	nan	nan
51	0.02379	0.03519	0.03652	0.01386	0.02899	0.02802	2	Training_std_3	0.95349	0.63636	nan	nan
52	0.03519	0.22963	0.36667	-0.0037	0.03704	0.10556	2	Training_mean_4	0.93023	0.72727	nan	nan
53	0.02802	0.04626	0.04743	0.0216	0.02342	0.02753	2	Training_std_4	0.93023	0.72727	nan	nan
54	0.05926	0.3	0.18333	0.04815	0.08889	0.10926	2	Training_mean_5	0.95349	0.36364	nan	nan
55	0.03395	0.05225	0.02922	0.02512	0.01814	0.04178	2	Training_std_5	0.95349	0.36364	nan	nan
56	0.04259	0.37778	0.13148	0.09259	0.09074	0.03889	2	Training_mean_6	0.93023	0.63636	nan	nan
57	0.02037	0.03722	0.03359	0.02619	0.03255	0.00556	2	Training_std_6	0.93023	0.63636	nan	nan
58	0.04259	0.17778	0.35185	0.02037	0.08148	0.17778	2	Training_mean_7	0.90698	0.81818	nan	nan
59	0.02037	0.04983	0.05914	0.00997	0.03435	0.03435	2	Training_std_7	0.90698	0.81818	nan	nan
60	0.0463	0.25741	0.33889	-0.0037	0.01852	0.07222	2	Training_mean_8	0.97674	0.54545	nan	nan
61	0.01898	0.03359	0.05559	0.00741	0.01656	0.01933	2	Training_std_8	0.97674	0.54545	nan	nan
62	0.03148	0.18333	0.35	0.0	-0.00926	0.12963	2	Training_mean_9	0.93023	0.54545	nan	nan
63	0.02491	0.02802	0.05882	0.0	0.01242	0.02747	2	Training_std_9	0.93023	0.54545	nan	nan
64	-0.05714	0.07143	0.01071	-0.01786	0.025	-0.00714	2	Validation_mean	nan	nan	0.94444	0.42857
65	0.02369	0.04518	0.01637	0.03293	0.02789	0.04165	2	Validation_std	nan	nan	0.94444	0.42857
66	0.04074	0.25741	0.15556	-0.00185	-0.01852	0.1037	3	Training_mean_0	0.90698	0.54545	nan	nan
67	0.02963	0.05	0.04319	0.01538	0.00828	0.03813	3	Training_std_0	0.90698	0.54545	nan	nan
68	0.04444	0.21111	0.07593	0.08889	0.08148	0.15185	3	Training_mean_1	0.90698	0.45455	nan	nan
69	0.02222	0.03989	0.03255	0.04207	0.03009	0.02593	3	Training_std_1	0.90698	0.45455	nan	nan
70	0.10926	0.24444	0.08889	0.06481	0.07037	0.05	3	Training_mean_2	0.95349	0.45455	nan	nan
71	0.01296	0.02845	0.02313	0.0207	0.0216	0.0235	3	Training_std_2	0.95349	0.45455	nan	nan
72	0.0537	0.18519	0.25926	0.00185	0.0963	0.21296	3	Training_mean_3	0.93023	0.54545	nan	nan
73	0.01933	0.0446	0.04611	0.00997	0.01995	0.05632	3	Training_std_3	0.93023	0.54545	nan	nan
74	0.1037	0.1037	0.07963	0.07407	0.01667	0.13889	3	Training_mean_4	0.90698	0.45455	nan	nan
75	0.03989	0.03813	0.0342	0.02619	0.00997	0.03338	3	Training_std_4	0.90698	0.45455	nan	nan
76	0.0963	0.20185	0.09074	0.11111	0.12407	0.06852	3	Training_mean_5	0.95349	0.36364	nan	nan
77	0.03395	0.04339	0.03037	0.04057	0.0235	0.02753	3	Training_std_5	0.95349	0.36364	nan	nan
78	0.06111	0.22407	0.08704	0.2	0.02778	0.0037	3	Training_mean_6	0.93023	0.63636	nan	nan
79	0.02625	0.04931	0.0342	0.0216	0.0223	0.03395	3	Training_std_6	0.93023	0.63636	nan	nan
80	0.03889	0.14259	0.16296	0.07037	0.14444	0.04815	3	Training_mean_7	0.90698	0.63636	nan	nan
81	0.01933	0.03104	0.03685	0.01386	0.02722	0.01889	3	Training_std_7	0.90698	0.63636	nan	nan
82	0.07037	0.32778	0.08148	0.06852	0.0037	0.08148	3	Training_mean_8	0.95349	0.54545	nan	nan
83	0.02722	0.04689	0.02645	0.02199	0.00741	0.02512	3	Training_std_8	0.95349	0.54545	nan	nan
84	0.00926	0.25926	0.03889	0.15741	0.00556	0.10741	3	Training_mean_9	0.90698	0.54545	nan	nan
85	0.01242	0.04057	0.0226	0.02899	0.01446	0.02963	3	Training_std_9	0.90698	0.54545	nan	nan
86	0.0	0.06786	0.025	-0.03929	0.0	0.025	3	Validation_mean	nan	nan	0.87037	0.5
87	0.0	0.04643	0.03589	0.04359	0.0	0.06971	3	Validation_std	nan	nan	0.87037	0.5
88	0.1537	0.2	0.07222	0.11852	0.01667	-0.0037	4	Training_mean_0	0.97674	0.63636	nan	nan
89	0.0454	0.03077	0.02922	0.02645	0.00997	0.01614	4	Training_std_0	0.97674	0.63636	nan	nan
90	0.21111	0.26481	0.05185	0.06296	0.03519	-0.0037	4	Training_mean_1	0.97674	0.36364	nan	nan
91	0.05629	0.05109	0.01386	0.01481	0.02922	0.01614	4	Training_std_1	0.97674	0.36364	nan	nan
92	0.10185	0.24815	0.06111	0.0963	0.11111	0.00926	4	Training_mean_2	0.95349	0.63636	nan	nan
93	0.02899	0.05868	0.02753	0.03494	0.02869	0.00926	4	Training_std_2	0.95349	0.63636	nan	nan
94	0.10741	0.2037	0.11667	0.03519	0.00926	0.01852	4	Training_mean_3	1.0	0.45455	nan	nan
95	0.03591	0.02986	0.04833	0.01747	0.00926	0.02029	4	Training_std_3	1.0	0.45455	nan	nan
96	0.13519	0.13889	0.07407	0.06296	0.07593	0.02222	4	Training_mean_4	0.93023	0.45455	nan	nan
97	0.0342	0.02651	0.04685	0.03435	0.02802	0.0216	4	Training_std_4	0.93023	0.45455	nan	nan
98	0.1463	0.16667	0.07037	0.09259	0.02222	0.0463	4	Training_mean_5	0.93023	0.72727	nan	nan
99	0.03148	0.04141	0.03867	0.03972	0.01386	0.01242	4	Training_std_5	0.93023	0.72727	nan	nan
100	0.19815	0.25741	0.12222	0.06852	0.02593	0.02778	4	Training_mean_6	0.97674	0.72727	nan	nan
101	0.04972	0.05459	0.02372	0.02625	0.02062	0.00926	4	Training_std_6	0.97674	0.72727	nan	nan
102	0.18889	0.06481	0.07778	0.01852	-0.00926	0.11852	4	Training_mean_7	0.97674	0.36364	nan	nan
103	0.04955	0.03338	0.03292	0.02029	0.01242	0.03902	4	Training_std_7	0.97674	0.36364	nan	nan
104	0.16296	0.20926	0.03704	0.01852	0.16667	0.0037	4	Training_mean_8	0.97674	0.54545	nan	nan
105	0.03777	0.03104	0.01852	0.01171	0.02869	0.00741	4	Training_std_8	0.97674	0.54545	nan	nan
106	0.23704	0.23519	0.11296	0.02963	0.0537	0.01667	4	Training_mean_9	0.93023	0.36364	nan	nan
107	0.06131	0.04227	0.03359	0.02222	0.02546	0.01296	4	Training_std_9	0.93023	0.36364	nan	nan
108	-0.07857	0.06786	-0.01429	-0.01071	-0.05357	-0.01429	4	Validation_mean	nan	nan	0.88889	0.35714
109	0.08268	0.04056	0.02857	0.02789	0.04301	0.06227	4	Validation_std	nan	nan	0.88889	0.35714
110	0.02963	0.17963	0.07778	0.02593	0.02963	0.25556	5	Training_mean_0	0.95349	0.0	nan	nan
111	0.01697	0.0342	0.03186	0.00907	0.01228	0.05785	5	Training_std_0	0.95349	0.0	nan	nan
112	0.01111	0.14444	0.25926	0.16296	0.01296	0.08333	5	Training_mean_1	0.90698	0.63636	nan	nan
113	0.01228	0.0216	0.04057	0.02313	0.01446	0.02899	5	Training_std_1	0.90698	0.63636	nan	nan
114	0.00185	0.21111	0.07222	0.05185	-0.01667	-0.01111	5	Training_mean_2	0.97674	0.27273	nan	nan
115	0.01538	0.03009	0.0346	0.03292	0.01538	0.01481	5	Training_std_2	0.97674	0.27273	nan	nan
116	0.09074	0.31111	0.1	0.13519	0.0463	0.12222	5	Training_mean_3	1.0	0.54545	nan	nan
117	0.03359	0.04596	0.03813	0.03519	0.02651	0.03009	5	Training_std_3	1.0	0.54545	nan	nan
118	-0.01296	0.17963	0.13889	0.15185	0.08333	0.08148	5	Training_mean_4	0.86047	0.54545	nan	nan
119	0.00849	0.02491	0.04243	0.03777	0.0223	0.02645	5	Training_std_4	0.86047	0.54545	nan	nan
120	0.05	0.27593	0.07778	0.12037	0.00185	0.18148	5	Training_mean_5	0.95349	0.63636	nan	nan
121	0.0235	0.03359	0.01814	0.03234	0.00556	0.04521	5	Training_std_5	0.95349	0.63636	nan	nan
122	0.07037	0.17407	0.22222	0.03519	0.05	0.03333	5	Training_mean_6	0.88372	0.18182	nan	nan
123	0.01386	0.03813	0.05797	0.01296	0.02491	0.01386	5	Training_std_6	0.88372	0.18182	nan	nan
124	0.16111	0.30185	0.20926	0.11481	0.06481	0.03889	5	Training_mean_7	0.95349	0.63636	nan	nan
125	0.03708	0.02992	0.02753	0.03077	0.01707	0.01747	5	Training_std_7	0.95349	0.63636	nan	nan
126	0.07222	0.22778	0.18519	0.13889	0.06111	0.00556	5	Training_mean_8	0.95349	0.54545	nan	nan
127	0.03148	0.03708	0.04536	0.03818	0.0342	0.00849	5	Training_std_8	0.95349	0.54545	nan	nan
128	0.04074	0.1037	0.2463	0.05741	0.00185	0.04074	5	Training_mean_9	0.95349	0.27273	nan	nan
129	0.03685	0.02893	0.03318	0.03359	0.00556	0.02722	5	Training_std_9	0.95349	0.27273	nan	nan
130	-0.00357	0.08929	0.06429	0.07143	0.025	0.01786	5	Validation_mean	nan	nan	0.96296	0.5
131	0.05163	0.07534	0.03847	0.05976	0.03589	0.03293	5	Validation_std	nan	nan	0.96296	0.5
132	0.00741	0.26481	0.26667	-0.00556	0.07593	0.01481	6	Training_mean_0	0.97674	0.27273	nan	nan
133	0.01697	0.05241	0.03229	0.01667	0.02677	0.01111	6	Training_std_0	0.97674	0.27273	nan	nan
134	0.02222	0.08704	0.20556	0.02407	0.11667	0.22407	6	Training_mean_1	0.90698	0.54545	nan	nan
135	0.01386	0.01861	0.04644	0.02037	0.03615	0.05	6	Training_std_1	0.90698	0.54545	nan	nan
136	0.04259	0.22222	0.22778	0.02963	0.01852	0.24815	6	Training_mean_2	0.93023	0.72727	nan	nan
137	0.02199	0.03099	0.03889	0.01228	0.01852	0.06041	6	Training_std_2	0.93023	0.72727	nan	nan
138	0.04444	0.08148	0.27222	0.04259	0.03889	0.17037	6	Training_mean_3	0.88372	0.54545	nan	nan
139	0.04772	0.00907	0.04689	0.01186	0.02103	0.04596	6	Training_std_3	0.88372	0.54545	nan	nan
140	0.0	0.1963	0.07222	0.0963	0.0	0.30185	6	Training_mean_4	0.90698	0.45455	nan	nan
141	0.0	0.03121	0.03836	0.02313	0.0	0.03889	6	Training_std_4	0.90698	0.45455	nan	nan
142	0.08148	0.13704	0.10926	0.12963	0.06111	0.15185	6	Training_mean_5	0.93023	0.72727	nan	nan
143	0.04074	0.02512	0.02922	0.03514	0.0235	0.04955	6	Training_std_5	0.93023	0.72727	nan	nan
144	0.01296	0.21481	0.31111	0.00926	0.06481	0.10185	6	Training_mean_6	0.97674	0.63636	nan	nan
145	0.01446	0.02645	0.04444	0.01707	0.01707	0.02651	6	Training_std_6	0.97674	0.63636	nan	nan
146	0.01481	0.0963	0.14074	0.00741	0.10185	0.1963	6	Training_mean_7	0.83721	0.45455	nan	nan
147	0.00741	0.03777	0.02893	0.02222	0.05986	0.04551	6	Training_std_7	0.83721	0.45455	nan	nan
148	0.06296	0.21667	0.07407	0.08889	0.02963	0.14074	6	Training_mean_8	0.95349	0.36364	nan	nan
149	0.03121	0.0631	0.03208	0.03186	0.01228	0.03121	6	Training_std_8	0.95349	0.36364	nan	nan
150	0.00185	0.24815	0.23519	0.05	0.04259	0.03704	6	Training_mean_9	0.97674	0.54545	nan	nan
151	0.00556	0.03229	0.03889	0.0235	0.02037	0.02191	6	Training_std_9	0.97674	0.54545	nan	nan
152	0.03214	0.16429	0.10357	0.08214	0.01071	0.06429	6	Validation_mean	nan	nan	0.96296	0.60714
153	0.0491	0.05803	0.06278	0.04805	0.03589	0.06925	6	Validation_std	nan	nan	0.96296	0.60714
154	0.01852	0.05556	0.26667	0.08333	0.00926	0.18889	7	Training_mean_0	0.88372	0.36364	nan	nan
155	0.01852	0.01852	0.04157	0.03015	0.00926	0.07115	7	Training_std_0	0.88372	0.36364	nan	nan
156	0.03889	0.24815	0.12778	0.06852	0.03148	0.02407	7	Training_mean_1	0.95349	0.45455	nan	nan
157	0.01933	0.03229	0.03359	0.02037	0.01667	0.02199	7	Training_std_1	0.95349	0.45455	nan	nan
158	0.04444	0.1537	0.26296	0.09074	0.03148	0.12778	7	Training_mean_2	0.86047	0.72727	nan	nan
159	0.02222	0.04464	0.05726	0.01538	0.01667	0.03745	7	Training_std_2	0.86047	0.72727	nan	nan
160	0.0	0.30556	0.16111	0.04444	0.05	0.06111	7	Training_mean_3	0.88372	0.54545	nan	nan
161	0.0	0.06586	0.03976	0.01228	0.01667	0.02037	7	Training_std_3	0.88372	0.54545	nan	nan
162	0.02778	0.12963	0.13704	0.11481	0.04074	0.05556	7	Training_mean_4	0.90698	0.54545	nan	nan
163	0.03634	0.03514	0.02645	0.02845	0.01995	0.02191	7	Training_std_4	0.90698	0.54545	nan	nan
164	0.14074	0.08704	0.25556	0.12963	0.0	0.01852	7	Training_mean_5	0.97674	0.63636	nan	nan
165	0.04319	0.01861	0.05225	0.02191	0.0	0.02342	7	Training_std_5	0.97674	0.63636	nan	nan
166	0.02222	0.22963	0.20741	0.13704	0.13889	0.02593	7	Training_mean_6	0.95349	0.45455	nan	nan
167	0.01386	0.06584	0.01995	0.03009	0.03338	0.00907	7	Training_std_6	0.95349	0.45455	nan	nan
168	0.04074	0.18519	0.29259	0.08889	0.01296	0.08519	7	Training_mean_7	0.90698	0.63636	nan	nan
169	0.01995	0.02747	0.04124	0.02313	0.00849	0.02372	7	Training_std_7	0.90698	0.63636	nan	nan
170	0.09444	0.22222	0.24815	0.1037	0.05	-0.00185	7	Training_mean_8	0.93023	0.27273	nan	nan
171	0.03359	0.04757	0.03009	0.03333	0.01861	0.01538	7	Training_std_8	0.93023	0.27273	nan	nan
172	0.04259	0.26667	0.13704	-0.0037	0.04259	0.00926	7	Training_mean_9	0.95349	0.54545	nan	nan
173	0.03213	0.04983	0.04319	0.01386	0.02037	0.01242	7	Training_std_9	0.95349	0.54545	nan	nan
174	0.0	-0.00357	0.04286	0.00714	0.02857	0.04286	7	Validation_mean	nan	nan	0.90741	0.39286
175	0.03194	0.02967	0.05933	0.05	0.04165	0.02143	7	Validation_std	nan	nan	0.90741	0.39286
176	0.01111	0.27963	0.31667	0.05185	0.0	0.06111	8	Training_mean_0	0.93023	0.45455	nan	nan
177	0.01697	0.05644	0.05396	0.02963	0.0	0.03976	8	Training_std_0	0.93023	0.45455	nan	nan
178	0.00926	0.26667	0.23889	0.13704	-0.01296	0.01481	8	Training_mean_1	0.95349	0.63636	nan	nan
179	0.00926	0.06041	0.03557	0.03333	0.01446	0.01814	8	Training_std_1	0.95349	0.63636	nan	nan
180	0.05741	0.07593	0.22963	0.25	-0.0037	0.10556	8	Training_mean_2	0.97674	0.54545	nan	nan
181	0.02407	0.02103	0.04074	0.06481	0.01111	0.038	8	Training_std_2	0.97674	0.54545	nan	nan
182	0.0037	0.23148	0.14259	0.12037	-0.01852	0.03704	8	Training_mean_3	0.97674	0.63636	nan	nan
183	0.02313	0.05188	0.03889	0.03818	0.01171	0.02986	8	Training_std_3	0.97674	0.63636	nan	nan
184	0.02593	0.29444	0.15926	0.14444	0.01111	0.00556	8	Training_mean_4	0.97674	0.54545	nan	nan
185	0.02062	0.0457	0.03989	0.03186	0.01889	0.00849	8	Training_std_4	0.97674	0.54545	nan	nan
186	0.02963	0.19444	0.20741	0.09444	0.01852	0.0463	8	Training_mean_5	0.97674	0.45455	nan	nan
187	0.01889	0.04162	0.04444	0.02922	0.01434	0.01707	8	Training_std_5	0.97674	0.45455	nan	nan
188	0.0	0.32963	0.22593	0.11481	0.0037	0.06481	8	Training_mean_6	0.93023	0.54545	nan	nan
189	0.0	0.05159	0.02722	0.02313	0.00741	0.01707	8	Training_std_6	0.93023	0.54545	nan	nan
190	-0.0037	0.24074	0.20926	0.11296	0.03519	0.00741	8	Training_mean_7	0.93023	0.36364	nan	nan
191	0.01386	0.07027	0.05434	0.03745	0.01538	0.00907	8	Training_std_7	0.93023	0.36364	nan	nan
192	0.01852	0.25741	0.10926	0.15556	0.0037	0.0	8	Training_mean_8	0.95349	0.45455	nan	nan
193	0.00828	0.03557	0.03359	0.03813	0.01814	0.01171	8	Training_std_8	0.95349	0.45455	nan	nan
194	0.05741	0.01852	0.22407	0.18519	0.0	0.19259	8	Training_mean_9	0.93023	0.45455	nan	nan
195	0.03924	0.01852	0.04095	0.04969	0.0	0.05629	8	Training_std_9	0.93023	0.45455	nan	nan
196	-0.07857	0.03929	0.03214	-0.00357	0.03214	-0.05714	8	Validation_mean	nan	nan	0.94444	0.39286
197	0.07107	0.06672	0.03729	0.07568	0.04056	0.04845	8	Validation_std	nan	nan	0.94444	0.39286
198	0.11667	0.07037	0.26111	0.02222	-0.0037	0.12407	9	Training_mean_0	0.95349	0.45455	nan	nan
199	0.03213	0.02313	0.05583	0.01614	0.00741	0.03104	9	Training_std_0	0.95349	0.45455	nan	nan
200	0.07222	0.20185	0.15741	0.12963	0.01852	0.0	9	Training_mean_1	0.95349	0.36364	nan	nan
201	0.02802	0.0401	0.02519	0.03972	0.02191	0.0	9	Training_std_1	0.95349	0.36364	nan	nan
202	0.00741	0.08333	0.36296	0.13889	-0.00556	0.13519	9	Training_mean_2	0.95349	0.45455	nan	nan
203	0.00907	0.05188	0.04475	0.03727	0.00849	0.03104	9	Training_std_2	0.95349	0.45455	nan	nan
204	0.0037	0.21296	0.08519	0.17407	0.04444	0.05	9	Training_mean_3	0.88372	0.36364	nan	nan
205	0.01386	0.061	0.02372	0.04398	0.02222	0.02199	9	Training_std_3	0.88372	0.36364	nan	nan
206	0.07963	0.1963	0.14074	0.21667	0.0	0.03889	9	Training_mean_4	0.88372	0.72727	nan	nan
207	0.04145	0.04319	0.04914	0.04061	0.0	0.01538	9	Training_std_4	0.88372	0.72727	nan	nan
208	0.01111	0.16111	0.2463	0.12222	0.01296	0.03333	9	Training_mean_5	0.95349	0.63636	nan	nan
209	0.01481	0.06145	0.05041	0.02645	0.00849	0.01111	9	Training_std_5	0.95349	0.63636	nan	nan
210	0.00556	0.17407	0.25	0.13148	-0.01111	0.02963	9	Training_mean_6	0.95349	0.36364	nan	nan
211	0.02199	0.03722	0.06892	0.03652	0.01697	0.00907	9	Training_std_6	0.95349	0.36364	nan	nan
212	0.02778	0.09074	0.26667	0.05556	0.0	0.15556	9	Training_mean_7	0.95349	0.27273	nan	nan
213	0.00926	0.02407	0.05051	0.03704	0.0	0.01697	9	Training_std_7	0.95349	0.27273	nan	nan
214	0.02963	0.18148	0.27593	0.07407	0.0	0.07222	9	Training_mean_8	0.95349	0.72727	nan	nan
215	0.02062	0.05605	0.05332	0.01434	0.0	0.03255	9	Training_std_8	0.95349	0.72727	nan	nan
216	0.06296	0.08333	0.27963	0.03704	0.01667	0.14815	9	Training_mean_9	0.93023	0.36364	nan	nan
217	0.04239	0.02519	0.0594	0.01656	0.01538	0.03514	9	Training_std_9	0.93023	0.36364	nan	nan
218	-0.08929	0.025	-0.02857	0.01786	-0.03929	0.075	9	Validation_mean	nan	nan	0.96296	0.32143
219	0.0366	0.0577	0.07284	0.04301	0.025	0.03729	9	Validation_std	nan	nan	0.96296	0.32143
