# Supplementary material for: Severe COVID-19 patients have impaired plasmacytoid dendritic cell-mediated control of SARS-CoV-2
Source: Nat Commun. 2023 Feb 8;14:694. doi: 10.1038/s41467-023-36140-9 (PMC9907212; doi:10.1038/s41467-023-36140-9)
Supplement: Supplementary file 4 — Source Data [file 41467_2023_36140_MOESM4_ESM.zip › Source data/Venet Fig 2b_mDC1s_def/2022-04-28_Thu_16-58-56_GradientBoostClassifier_1/GradientBoostClassifier_1_Prediction_Downsampling_0.csv]

	Sample	Cohorte	Activation_Mock	Activation_SARS	Activation_Agonist	perc_mDC1s	mDC1s_IFNl	mDC1s_CD83	mDC1s_PDL1	mDC1s_IFNa	mDC1s_IFNahi	mDC1s_CD80	Status	Prediction
0	CHA_Mah_F3	Cohorte 1	0	0	1	4.18	5.32	17.9	86.2	0.07	0.13	4.04	severe	healthy
1	LD-0175_C1	Cohorte 5	1	0	0	16.2	0.0	64.88	26.42	0.18	0.18	1.83	mild	mild
2	AS-0030_E3	Cohorte 4	0	0	1	9.87	61.92	14.81	75.46	0.23	0.0	0.81	mild	healthy
3	LD-0175_D3	Cohorte 5	0	0	1	3.35	3.79	22.73	62.88	0.95	0.95	13.26	mild	mild
4	PS-0029_C2	Cohorte 6	0	1	0	13.6	1.34	45.47	33.06	1.23	0.24	10.16	mild	mild
5	HD_3M31_K1	Cohorte 5	1	0	0	7.39	0.26	34.99	10.47	0.13	0.13	1.4	healthy	mild
6	LD-0175_A2	Cohorte 5	0	1	0	1.75	0.0	32.75	18.47	0.7	0.7	11.85	mild	healthy
7	PD-0041_A1	Cohorte 1	1	0	0	0.98	1.14	14.77	23.01	1.14	1.14	7.95	mild	severe
8	AS-0030_C2	Cohorte 4	0	1	0	16.5	55.12	52.76	0.79	0.0	0.0	0.0	mild	severe
9	HOU_ED_G3	Cohorte 3	0	0	1	5.68	4.82	1.31	56.09	0.36	0.16	1.96	severe	severe
10	HD_6M20_H1	Cohorte 1	1	0	0	12.2	0.6	39.56	38.89	0.67	0.67	10.78	healthy	mild
11	PD-0041_C3	Cohorte 1	0	0	1	3.27	2.82	9.27	81.85	0.27	0.27	13.58	mild	severe
12	BC_HV2_I1	Cohorte 2	1	0	0	13.5	27.14	33.9	24.86	1.15	0.14	6.4	healthy	mild
13	AS-0030_A2	Cohorte 4	0	1	0	9.46	51.74	45.94	85.38	0.46	0.46	1.39	mild	mild
14	RESU_H1	Cohorte 6	1	0	0	0.71	5.66	41.51	9.43	5.66	1.89	7.55	severe	severe
15	Hu3_2_H1	Cohorte 2	1	0	0	9.49	29.42	50.51	44.67	2.15	0.74	4.02	healthy	mild
16	Hu3_4_I3	Cohorte 4	0	0	1	7.45	75.75	13.43	91.52	0.33	0.0	0.73	healthy	healthy
17	Hu3_3_I3	Cohorte 3	0	0	1	5.16	10.98	11.33	67.57	0.46	0.46	15.43	healthy	severe
18	HOU_ED_G1	Cohorte 3	1	0	0	7.31	0.71	6.68	7.05	0.13	0.08	10.74	severe	severe
19	GC-0017_A1	Cohorte 3	1	0	0	7.84	0.8	12.38	2.26	0.4	0.27	4.13	mild	severe
20	RESU_H2	Cohorte 6	0	1	0	0.52	4.35	19.57	8.7	4.35	0.0	6.52	severe	severe
21	PS-0029_F3	Cohorte 6	0	0	1	13.5	0.57	13.24	92.14	0.54	0.02	4.09	mild	healthy
22	Hu3_1_G1	Cohorte 1	1	0	0	6.93	0.3	63.66	27.43	0.04	0.04	2.42	healthy	mild
23	Hu3_5_J3	Cohorte 5	0	0	1	6.78	7.1	19.02	92.65	0.28	0.35	8.13	healthy	healthy
24	HOU_ED_F3	Cohorte 3	0	0	1	6.7	6.34	1.96	58.96	0.28	0.05	1.71	severe	severe
25	GC-0017_B2	Cohorte 3	0	1	0	8.41	4.97	14.25	4.86	0.97	0.76	7.24	mild	severe
26	GC-0017_B1	Cohorte 3	1	0	0	8.93	0.33	30.49	5.43	0.55	0.44	5.1	mild	mild
27	GC-0038_A3	Cohorte 2	0	0	1	1.71	69.23	30.77	76.54	4.23	1.15	25.0	mild	mild
