# Supplementary material for: Severe COVID-19 patients have impaired plasmacytoid dendritic cell-mediated control of SARS-CoV-2
Source: Nat Commun. 2023 Feb 8;14:694. doi: 10.1038/s41467-023-36140-9 (PMC9907212; doi:10.1038/s41467-023-36140-9)
Supplement: Supplementary file 4 — Source Data [file 41467_2023_36140_MOESM4_ESM.zip › Source data/Venet Fig 2b_mDC1s_def/2022-04-28_Thu_16-58-56_GradientBoostClassifier_1/Vote_Downsampling_0.csv]

	Sample	Status	Prediction
0	CHA_Mah_F3	severe	healthy
1	LD-0175_C1	mild	mild
2	AS-0030_E3	mild	healthy
3	LD-0175_D3	mild	mild
4	PS-0029_C2	mild	mild
5	HD_3M31_K1	healthy	mild
6	LD-0175_A2	mild	healthy
7	PD-0041_A1	mild	severe
8	AS-0030_C2	mild	severe
9	HOU_ED_G3	severe	severe
10	HD_6M20_H1	healthy	mild
11	PD-0041_C3	mild	severe
12	BC_HV2_I1	healthy	mild
13	AS-0030_A2	mild	mild
14	RESU_H1	severe	severe
15	Hu3_2_H1	healthy	mild
16	Hu3_4_I3	healthy	healthy
17	Hu3_3_I3	healthy	severe
18	HOU_ED_G1	severe	severe
19	GC-0017_A1	mild	severe
20	RESU_H2	severe	severe
21	PS-0029_F3	mild	healthy
22	Hu3_1_G1	healthy	mild
23	Hu3_5_J3	healthy	healthy
24	HOU_ED_F3	severe	severe
25	GC-0017_B2	mild	severe
26	GC-0017_B1	mild	mild
27	GC-0038_A3	mild	mild
