# Supplementary material for: Severe COVID-19 patients have impaired plasmacytoid dendritic cell-mediated control of SARS-CoV-2
Source: Nat Commun. 2023 Feb 8;14:694. doi: 10.1038/s41467-023-36140-9 (PMC9907212; doi:10.1038/s41467-023-36140-9)
Supplement: Supplementary file 4 — Source Data [file 41467_2023_36140_MOESM4_ESM.zip › Source data/Venet Fig 2b_mDC1s_def/2022-04-28_Thu_16-58-56_GradientBoostClassifier_1/GradientBoostClassifier_1.csv]

	mDC1s_IFNl	mDC1s_CD83	mDC1s_PDL1	mDC1s_IFNa	mDC1s_IFNahi	mDC1s_CD80	Downsampling	Step	accuracy_train	accuracy_test	accuracy_build	accuracy_validation
0	0.0	0.29556	0.14889	0.06444	0.11333	0.05556	0	Training_mean_0	0.97222	0.44444	nan	nan
1	0.0	0.03981	0.03304	0.01197	0.05393	0.04128	0	Training_std_0	0.97222	0.44444	nan	nan
2	0.02	0.30222	0.14222	0.02889	-0.00222	0.12222	0	Training_mean_1	0.97222	0.44444	nan	nan
3	0.02096	0.06061	0.02475	0.02	0.00667	0.02676	0	Training_std_1	0.97222	0.44444	nan	nan
4	0.02667	0.07556	0.22667	0.13333	0.0	0.12444	0	Training_mean_2	0.88889	0.22222	nan	nan
5	0.01937	0.03326	0.05515	0.04766	0.0	0.06142	0	Training_std_2	0.88889	0.22222	nan	nan
6	0.0	0.24222	0.21111	0.04667	0.0	0.15333	0	Training_mean_3	0.91667	0.33333	nan	nan
7	0.0	0.05207	0.04688	0.01556	0.0	0.03213	0	Training_std_3	0.91667	0.33333	nan	nan
8	0.02444	0.32889	0.11556	0.05111	0.02444	0.01778	0	Training_mean_4	0.88889	0.33333	nan	nan
9	0.02889	0.06577	0.03692	0.02	0.00667	0.00889	0	Training_std_4	0.88889	0.33333	nan	nan
10	-0.0	0.28889	0.09111	0.07111	0.10667	0.02889	0	Training_mean_5	0.88889	0.55556	nan	nan
11	0.01721	0.04661	0.02524	0.02592	0.04193	0.02444	0	Training_std_5	0.88889	0.55556	nan	nan
12	0.0	0.22889	0.12	0.02444	0.08889	0.09778	0	Training_mean_6	0.86111	0.44444	nan	nan
13	0.0	0.04874	0.02667	0.01846	0.04554	0.04	0	Training_std_6	0.86111	0.44444	nan	nan
14	-0.03333	0.26444	0.09111	0.07333	-0.0	0.05556	0	Training_mean_7	0.91667	0.44444	nan	nan
15	0.02049	0.03213	0.02524	0.03151	0.01721	0.03881	0	Training_std_7	0.91667	0.44444	nan	nan
16	0.05556	0.30444	0.14222	0.04	0.06889	0.08667	0	Training_mean_8	0.86111	0.66667	nan	nan
17	0.02854	0.05884	0.02846	0.01663	0.03778	0.02713	0	Training_std_8	0.86111	0.66667	nan	nan
18	-0.01778	0.13778	0.24889	0.2	0.01778	0.0	0	Training_mean_9	0.88889	0.33333	nan	nan
19	0.02592	0.02948	0.04073	0.05443	0.01937	0.01405	0	Training_std_9	0.88889	0.33333	nan	nan
20	0.01071	0.14286	-0.03214	0.03929	0.00714	0.05	0	Validation_mean	nan	nan	0.93333	0.46429
21	0.02287	0.06585	0.06672	0.025	0.01429	0.04845	0	Validation_std	nan	nan	0.93333	0.46429
22	0.11111	0.32444	0.01111	0.03333	0.0	0.20889	1	Training_mean_0	0.94444	0.77778	nan	nan
23	0.03583	0.06222	0.01111	0.01792	0.0	0.04787	1	Training_std_0	0.94444	0.77778	nan	nan
24	0.0	0.14	0.36889	0.0	0.0	0.10222	1	Training_mean_1	0.97222	0.55556	nan	nan
25	0.0	0.04104	0.06142	0.0	0.0	0.03174	1	Training_std_1	0.97222	0.55556	nan	nan
26	0.09778	0.12	0.27556	0.0	0.01111	0.07333	1	Training_mean_2	0.94444	0.44444	nan	nan
27	0.03014	0.02667	0.05639	0.0	0.01111	0.0299	1	Training_std_2	0.94444	0.44444	nan	nan
28	0.02222	0.34222	0.10444	0.02444	0.0	0.10889	1	Training_mean_3	1.0	0.55556	nan	nan
29	0.01405	0.07711	0.0345	0.02096	0.01405	0.04603	1	Training_std_3	1.0	0.55556	nan	nan
30	0.04889	0.28667	0.05111	-0.00444	0.01556	0.09333	1	Training_mean_4	0.91667	0.66667	nan	nan
31	0.03414	0.05111	0.01423	0.01663	0.01423	0.04309	1	Training_std_4	0.91667	0.66667	nan	nan
32	0.0	0.39333	0.09778	0.04	0.03778	0.06	1	Training_mean_5	0.94444	0.44444	nan	nan
33	0.0	0.07765	0.01778	0.01937	0.02	0.02	1	Training_std_5	0.94444	0.44444	nan	nan
34	0.05556	0.26222	0.13556	0.06222	0.00889	0.04889	1	Training_mean_6	0.94444	0.55556	nan	nan
35	0.01792	0.06799	0.03778	0.01937	0.01474	0.02948	1	Training_std_6	0.94444	0.55556	nan	nan
36	0.08667	0.35778	0.02667	0.0	0.13333	0.18667	1	Training_mean_7	1.0	0.66667	nan	nan
37	0.01846	0.1001	0.01663	0.0	0.02981	0.04122	1	Training_std_7	1.0	0.66667	nan	nan
38	0.00444	0.22222	0.25556	0.12667	0.15778	0.09333	1	Training_mean_8	0.88889	0.77778	nan	nan
39	0.00889	0.05963	0.04472	0.02444	0.04151	0.01663	1	Training_std_8	0.88889	0.77778	nan	nan
40	0.02	0.37333	0.02222	0.03333	0.10444	0.00222	1	Training_mean_9	0.97222	0.44444	nan	nan
41	0.01197	0.05604	0.00994	0.02676	0.03304	0.00667	1	Training_std_9	0.97222	0.44444	nan	nan
42	0.00714	0.05357	0.08929	0.0	-0.02857	-0.01786	1	Validation_mean	nan	nan	0.95556	0.46429
43	0.01429	0.07008	0.04588	0.01597	0.01429	0.02879	1	Validation_std	nan	nan	0.95556	0.46429
44	0.05111	0.22222	0.11111	0.06	0.01111	0.21778	2	Training_mean_0	0.97222	0.44444	nan	nan
45	0.02	0.04444	0.02811	0.03151	0.01111	0.03556	2	Training_std_0	0.97222	0.44444	nan	nan
46	0.06222	0.15111	0.11556	0.16444	0.11778	0.12222	2	Training_mean_1	0.86111	0.77778	nan	nan
47	0.03556	0.03556	0.03556	0.0424	0.0299	0.04128	2	Training_std_1	0.86111	0.77778	nan	nan
48	0.14222	0.2	0.13111	-0.00889	0.02	0.14667	2	Training_mean_2	0.91667	0.55556	nan	nan
49	0.05726	0.04766	0.03055	0.01778	0.00667	0.04989	2	Training_std_2	0.91667	0.55556	nan	nan
50	0.07111	0.29333	0.13111	0.07333	0.01111	0.03111	2	Training_mean_3	0.94444	0.66667	nan	nan
51	0.02592	0.05333	0.03778	0.02	0.01491	0.01474	2	Training_std_3	0.94444	0.66667	nan	nan
52	0.18222	0.09111	0.12889	0.02444	0.0	0.11778	2	Training_mean_4	0.94444	0.44444	nan	nan
53	0.03692	0.04603	0.04532	0.01556	0.0	0.01423	2	Training_std_4	0.94444	0.44444	nan	nan
54	0.07778	0.12222	0.18889	0.02222	0.01333	0.07778	2	Training_mean_5	0.91667	0.44444	nan	nan
55	0.02854	0.05092	0.0821	0.02222	0.02266	0.03752	2	Training_std_5	0.91667	0.44444	nan	nan
56	0.1	0.18	0.16222	0.01778	-0.03556	0.18444	2	Training_mean_6	0.97222	0.33333	nan	nan
57	0.03182	0.04813	0.0345	0.01663	0.01474	0.03855	2	Training_std_6	0.97222	0.33333	nan	nan
58	0.11556	0.10889	0.13556	0.04667	-0.00444	0.12444	2	Training_mean_7	0.91667	0.55556	nan	nan
59	0.0395	0.01556	0.06989	0.03055	0.00889	0.03174	2	Training_std_7	0.91667	0.55556	nan	nan
60	0.02222	0.21111	0.12667	0.05556	0.00222	0.13333	2	Training_mean_8	1.0	0.44444	nan	nan
61	0.02629	0.05375	0.0299	0.03618	0.01197	0.04216	2	Training_std_8	1.0	0.44444	nan	nan
62	0.11333	0.06667	0.26222	0.09778	0.00222	0.13333	2	Training_mean_9	0.97222	0.66667	nan	nan
63	0.02524	0.01988	0.06348	0.03014	0.00667	0.03443	2	Training_std_9	0.97222	0.66667	nan	nan
64	-0.08929	0.025	0.00714	0.02857	-0.01429	-0.05	2	Validation_mean	nan	nan	0.88889	0.35714
65	0.06237	0.02287	0.06349	0.02143	0.0175	0.03273	2	Validation_std	nan	nan	0.88889	0.35714
66	0.04222	0.05111	0.31556	0.03778	0.14	0.07556	3	Training_mean_0	0.94444	0.77778	nan	nan
67	0.02524	0.04338	0.05604	0.02233	0.04874	0.02667	3	Training_std_0	0.94444	0.77778	nan	nan
68	0.06889	0.13556	0.21556	0.02889	0.08889	0.06667	3	Training_mean_1	0.97222	0.66667	nan	nan
69	0.04031	0.04151	0.0282	0.02233	0.02434	0.03583	3	Training_std_1	0.97222	0.66667	nan	nan
70	0.02444	0.18889	0.26444	0.04222	0.05556	0.06222	3	Training_mean_2	0.97222	0.66667	nan	nan
71	0.01556	0.06065	0.04603	0.02096	0.02854	0.03266	3	Training_std_2	0.97222	0.66667	nan	nan
72	0.07778	0.25778	0.15556	0.0	0.11333	0.03333	3	Training_mean_3	0.94444	0.44444	nan	nan
73	0.03333	0.09065	0.03975	0.0	0.03055	0.01792	3	Training_std_3	0.94444	0.44444	nan	nan
74	0.01778	0.12667	0.18667	0.00222	0.12444	0.09778	3	Training_mean_4	0.97222	0.22222	nan	nan
75	0.02776	0.05538	0.03745	0.00667	0.03014	0.03611	3	Training_std_4	0.97222	0.22222	nan	nan
76	0.0	0.03556	0.29778	0.03778	0.00444	0.11556	3	Training_mean_5	0.88889	0.44444	nan	nan
77	0.01405	0.02037	0.05277	0.02639	0.00889	0.04422	3	Training_std_5	0.88889	0.44444	nan	nan
78	0.04667	0.18	0.14	-0.00667	0.04	0.01556	3	Training_mean_6	0.88889	0.22222	nan	nan
79	0.02713	0.05484	0.03725	0.01736	0.0395	0.01018	3	Training_std_6	0.88889	0.22222	nan	nan
80	0.09556	0.16667	0.24667	0.01778	0.08444	0.01778	3	Training_mean_7	0.86111	0.55556	nan	nan
81	0.03855	0.06226	0.06	0.00889	0.03266	0.01937	3	Training_std_7	0.86111	0.55556	nan	nan
82	-0.02667	0.20444	0.22222	0.0	0.13778	0.06222	3	Training_mean_8	0.91667	0.66667	nan	nan
83	0.01937	0.0749	0.04766	0.0	0.03414	0.01937	3	Training_std_8	0.91667	0.66667	nan	nan
84	0.06444	0.04444	0.25333	0.02	0.08667	0.18889	3	Training_mean_9	0.91667	0.44444	nan	nan
85	0.04603	0.0	0.05896	0.00667	0.02889	0.05188	3	Training_std_9	0.91667	0.44444	nan	nan
86	0.01071	0.03929	0.10357	-0.03571	-0.02143	0.04643	3	Validation_mean	nan	nan	0.93333	0.46429
87	0.03589	0.05163	0.06071	0.0	0.05101	0.02789	3	Validation_std	nan	nan	0.93333	0.46429
88	0.07556	0.20667	0.31333	0.03111	0.02	0.10444	4	Training_mean_0	0.91667	0.44444	nan	nan
89	0.02475	0.0345	0.07333	0.01089	0.01846	0.03151	4	Training_std_0	0.91667	0.44444	nan	nan
90	0.14889	0.11778	0.41556	-0.00222	0.0	0.10222	4	Training_mean_1	0.91667	0.55556	nan	nan
91	0.03304	0.02444	0.0979	0.01556	0.0	0.03471	4	Training_std_1	0.91667	0.55556	nan	nan
92	0.17556	0.05111	0.41111	0.00222	0.0	0.01333	4	Training_mean_2	0.94444	0.33333	nan	nan
93	0.04383	0.01018	0.06536	0.01556	0.0	0.02475	4	Training_std_2	0.94444	0.33333	nan	nan
94	0.06667	0.31111	0.31333	0.0	0.06	0.18222	4	Training_mean_3	0.94444	0.55556	nan	nan
95	0.01721	0.03296	0.06	0.0	0.02	0.02592	4	Training_std_3	0.94444	0.55556	nan	nan
96	0.18	0.07111	0.3	0.0	-0.00444	0.05333	4	Training_mean_4	0.94444	0.11111	nan	nan
97	0.04383	0.03692	0.06831	0.0	0.00889	0.01474	4	Training_std_4	0.94444	0.11111	nan	nan
98	0.13333	0.10889	0.38667	0.02	0.03556	0.07333	4	Training_mean_5	0.91667	0.66667	nan	nan
99	0.04098	0.03906	0.06379	0.00667	0.02475	0.03855	4	Training_std_5	0.91667	0.66667	nan	nan
100	0.12889	0.28	0.4	0.0	0.0	0.08222	4	Training_mean_6	0.97222	0.66667	nan	nan
101	0.0395	0.03611	0.06206	0.0	0.0	0.0282	4	Training_std_6	0.97222	0.66667	nan	nan
102	0.06222	0.19111	0.30222	-0.00444	0.02	0.17778	4	Training_mean_7	0.97222	0.33333	nan	nan
103	0.02948	0.05183	0.04989	0.00889	0.00667	0.03296	4	Training_std_7	0.97222	0.33333	nan	nan
104	0.04667	0.12667	0.28	0.02222	-0.00222	0.20667	4	Training_mean_8	0.94444	0.11111	nan	nan
105	0.02713	0.04104	0.04355	0.02434	0.01197	0.0456	4	Training_std_8	0.94444	0.11111	nan	nan
106	0.14667	0.02667	0.35111	0.02222	0.0	0.08	4	Training_mean_9	0.86111	0.44444	nan	nan
107	0.03875	0.01663	0.08988	0.00994	0.0	0.02266	4	Training_std_9	0.86111	0.44444	nan	nan
108	0.02143	0.03929	0.125	-0.01071	0.01786	0.01786	4	Validation_mean	nan	nan	0.97778	0.5
109	0.03642	0.05163	0.06237	0.02789	0.01786	0.05814	4	Validation_std	nan	nan	0.97778	0.5
110	0.03556	0.10889	0.22444	0.03778	0.04889	0.11778	5	Training_mean_0	0.94444	0.44444	nan	nan
111	0.01474	0.03778	0.05748	0.0282	0.02948	0.04222	5	Training_std_0	0.94444	0.44444	nan	nan
112	0.03111	0.08889	0.17333	-0.00444	0.02667	0.13111	5	Training_mean_1	0.94444	0.33333	nan	nan
113	0.02266	0.03975	0.06029	0.01663	0.01937	0.03906	5	Training_std_1	0.94444	0.33333	nan	nan
114	0.07778	0.06889	0.28	0.04889	-0.01778	0.14222	5	Training_mean_2	0.88889	0.44444	nan	nan
115	0.04581	0.01556	0.03875	0.02177	0.00889	0.03745	5	Training_std_2	0.88889	0.44444	nan	nan
116	0.01333	0.11111	0.27778	0.05556	0.14444	0.09556	5	Training_mean_3	1.0	0.33333	nan	nan
117	0.01474	0.03296	0.04128	0.02485	0.05188	0.0299	5	Training_std_3	1.0	0.33333	nan	nan
118	0.04889	0.02889	0.28	0.04222	0.10889	0.18889	5	Training_mean_4	0.94444	0.44444	nan	nan
119	0.00889	0.02233	0.04122	0.02096	0.02713	0.08089	5	Training_std_4	0.94444	0.44444	nan	nan
120	0.04889	0.16	0.15778	0.00667	0.19333	0.14444	5	Training_mean_5	0.91667	0.33333	nan	nan
121	0.02177	0.05333	0.04603	0.02	0.0345	0.03618	5	Training_std_5	0.91667	0.33333	nan	nan
122	0.0	0.04222	0.35333	0.03333	0.12667	0.06444	5	Training_mean_6	0.88889	0.44444	nan	nan
123	0.0	0.01556	0.05014	0.01111	0.0282	0.02889	5	Training_std_6	0.88889	0.44444	nan	nan
124	0.07556	0.07778	0.20444	0.03111	0.00222	0.15333	5	Training_mean_7	0.91667	0.33333	nan	nan
125	0.03745	0.06146	0.0395	0.04576	0.01556	0.04031	5	Training_std_7	0.91667	0.33333	nan	nan
126	0.02889	0.16444	0.28667	0.14	0.04444	-0.02222	5	Training_mean_8	0.94444	0.33333	nan	nan
127	0.02639	0.05183	0.05661	0.03151	0.04332	0.0	5	Training_std_8	0.94444	0.33333	nan	nan
128	0.14444	0.02889	0.22222	0.03333	0.13778	0.16444	5	Training_mean_9	0.91667	0.55556	nan	nan
129	0.03478	0.01018	0.03975	0.01111	0.0395	0.04989	5	Training_std_9	0.91667	0.55556	nan	nan
130	0.00357	0.00357	0.08214	0.04286	-0.10357	0.0	5	Validation_mean	nan	nan	0.86667	0.39286
131	0.01071	0.05163	0.06595	0.03499	0.05163	0.0	5	Validation_std	nan	nan	0.86667	0.39286
132	0.08667	0.23333	0.24444	0.00222	0.1	0.08222	6	Training_mean_0	0.97222	0.44444	nan	nan
133	0.0232	0.04246	0.04216	0.00667	0.03478	0.03855	6	Training_std_0	0.97222	0.44444	nan	nan
134	0.06444	0.29111	0.27111	0.04889	0.09111	0.0	6	Training_mean_1	0.94444	0.77778	nan	nan
135	0.02524	0.05917	0.04848	0.01663	0.03645	0.0	6	Training_std_1	0.94444	0.77778	nan	nan
136	0.08	0.30222	0.11778	-0.01556	0.07556	0.04	6	Training_mean_2	0.86111	0.66667	nan	nan
137	0.01778	0.06301	0.0282	0.01018	0.04467	0.02393	6	Training_std_2	0.86111	0.66667	nan	nan
138	0.04222	0.15556	0.15778	0.02889	0.00889	0.11778	6	Training_mean_3	0.91667	0.44444	nan	nan
139	0.01197	0.04554	0.03906	0.02233	0.01089	0.04974	6	Training_std_3	0.91667	0.44444	nan	nan
140	0.00222	0.29556	0.14222	0.04222	0.16222	0.01556	6	Training_mean_4	0.97222	0.88889	nan	nan
141	0.01197	0.06444	0.04355	0.03055	0.05799	0.02233	6	Training_std_4	0.97222	0.88889	nan	nan
142	0.04444	0.33111	0.15333	0.11556	0.0	0.02889	6	Training_mean_5	0.94444	0.44444	nan	nan
143	0.03143	0.07128	0.02524	0.02393	0.0	0.0299	6	Training_std_5	0.94444	0.44444	nan	nan
144	0.02667	0.20889	0.16	0.09556	0.14667	0.04444	6	Training_mean_6	0.97222	0.55556	nan	nan
145	0.00889	0.05896	0.04949	0.02444	0.05639	0.02629	6	Training_std_6	0.97222	0.55556	nan	nan
146	0.0	0.10667	0.30222	0.0	0.02222	0.12444	6	Training_mean_7	0.88889	0.33333	nan	nan
147	0.0	0.02592	0.03471	0.0	0.01405	0.02846	6	Training_std_7	0.88889	0.33333	nan	nan
148	0.00222	0.32	0.17111	0.07778	0.05111	0.00444	6	Training_mean_8	0.94444	0.55556	nan	nan
149	0.00667	0.05639	0.03725	0.02676	0.01736	0.01333	6	Training_std_8	0.94444	0.55556	nan	nan
150	0.00889	0.45778	0.10444	0.05778	0.14667	0.00444	6	Training_mean_9	0.94444	0.66667	nan	nan
151	0.01089	0.06301	0.0299	0.01778	0.05183	0.00889	6	Training_std_9	0.94444	0.66667	nan	nan
152	0.00357	0.16429	0.16786	0.04286	0.03214	0.09643	6	Validation_mean	nan	nan	1.0	0.57143
153	0.01923	0.03977	0.05544	0.02673	0.09238	0.04805	6	Validation_std	nan	nan	1.0	0.57143
154	0.06	0.07111	0.33333	0.03778	0.08889	0.13111	7	Training_mean_0	1.0	0.44444	nan	nan
155	0.01736	0.02948	0.06885	0.01018	0.04661	0.04494	7	Training_std_0	1.0	0.44444	nan	nan
156	0.04	0.05556	0.24444	0.02	0.0	0.09778	7	Training_mean_1	0.86111	0.22222	nan	nan
157	0.02393	0.01792	0.06126	0.02889	0.0	0.0537	7	Training_std_1	0.86111	0.22222	nan	nan
158	-0.00222	0.25556	0.17556	0.02222	0.01333	0.16667	7	Training_mean_2	0.97222	0.11111	nan	nan
159	0.00667	0.06305	0.03507	0.0	0.01089	0.03618	7	Training_std_2	0.97222	0.11111	nan	nan
160	0.04222	0.02	0.31778	0.03111	0.1	0.18444	7	Training_mean_3	0.91667	0.55556	nan	nan
161	0.01197	0.02524	0.06367	0.01474	0.03478	0.0696	7	Training_std_3	0.91667	0.55556	nan	nan
162	0.0	0.09333	0.22	0.01333	0.04444	0.10222	7	Training_mean_4	0.94444	0.22222	nan	nan
163	0.0	0.03414	0.05833	0.02475	0.02222	0.03014	7	Training_std_4	0.94444	0.22222	nan	nan
164	0.11778	0.17333	0.31333	0.00667	0.07333	0.04222	7	Training_mean_5	0.91667	0.44444	nan	nan
165	0.05072	0.01663	0.06162	0.01018	0.04222	0.01846	7	Training_std_5	0.91667	0.44444	nan	nan
166	0.04444	0.21333	0.23778	0.07333	0.10889	0.0	7	Training_mean_6	0.91667	0.33333	nan	nan
167	0.01721	0.03745	0.0299	0.02233	0.04151	0.0	7	Training_std_6	0.91667	0.33333	nan	nan
168	0.04222	0.10889	0.22889	0.05333	0.09556	0.09111	7	Training_mean_7	0.91667	0.33333	nan	nan
169	0.01556	0.03645	0.04667	0.01474	0.03304	0.03363	7	Training_std_7	0.91667	0.33333	nan	nan
170	0.03111	0.15111	0.23556	0.01778	0.09111	0.11333	7	Training_mean_8	0.94444	0.44444	nan	nan
171	0.02037	0.03266	0.06532	0.00889	0.04603	0.03645	7	Training_std_8	0.94444	0.44444	nan	nan
172	0.00444	0.09778	0.22222	0.05556	0.04667	0.16889	7	Training_mean_9	0.94444	0.33333	nan	nan
173	0.00889	0.02846	0.05443	0.02049	0.0232	0.069	7	Training_std_9	0.94444	0.33333	nan	nan
174	0.01071	0.13571	0.08929	0.01429	0.06071	0.01786	7	Validation_mean	nan	nan	0.95556	0.46429
175	0.03589	0.03847	0.06029	0.03273	0.06595	0.05114	7	Validation_std	nan	nan	0.95556	0.46429
176	0.08667	0.00667	0.06222	0.02222	0.00222	0.19778	8	Training_mean_0	0.88889	0.22222	nan	nan
177	0.04383	0.02	0.02177	0.03143	0.01556	0.04269	8	Training_std_0	0.88889	0.22222	nan	nan
178	0.06222	0.10444	0.27333	0.03333	-0.01778	0.01333	8	Training_mean_1	0.94444	0.22222	nan	nan
179	0.04309	0.03725	0.05538	0.01491	0.00889	0.01089	8	Training_std_1	0.94444	0.22222	nan	nan
180	0.06444	0.22222	0.15111	0.16667	0.0	0.06889	8	Training_mean_2	1.0	0.44444	nan	nan
181	0.02096	0.06285	0.03556	0.04472	0.0	0.01556	8	Training_std_2	1.0	0.44444	nan	nan
182	0.02444	-0.00889	0.26	0.03333	0.04	0.18444	8	Training_mean_3	0.97222	0.22222	nan	nan
183	0.01556	0.01089	0.07374	0.02854	0.01937	0.05713	8	Training_std_3	0.97222	0.22222	nan	nan
184	0.27778	0.14444	0.33111	0.12	0.0	0.00444	8	Training_mean_4	0.91667	0.55556	nan	nan
185	0.04581	0.03618	0.04813	0.02667	0.0	0.00889	8	Training_std_4	0.91667	0.55556	nan	nan
186	0.06444	0.30889	0.20444	0.03556	0.02444	0.11333	8	Training_mean_5	0.97222	0.33333	nan	nan
187	0.01846	0.04914	0.03692	0.01474	0.01197	0.02524	8	Training_std_5	0.97222	0.33333	nan	nan
188	0.08889	0.15333	0.29778	0.04222	0.03111	0.23111	8	Training_mean_6	0.94444	0.55556	nan	nan
189	0.02434	0.05014	0.03745	0.02713	0.01778	0.02266	8	Training_std_6	0.94444	0.55556	nan	nan
190	0.03556	0.02222	0.32889	0.05778	0.0	0.20889	8	Training_mean_7	0.88889	0.55556	nan	nan
191	0.02475	0.03143	0.04309	0.02037	0.0	0.04467	8	Training_std_7	0.88889	0.55556	nan	nan
192	0.12889	0.00667	0.13556	0.04222	0.00667	0.18	8	Training_mean_8	0.91667	0.22222	nan	nan
193	0.04422	0.01018	0.03507	0.04383	0.01018	0.04269	8	Training_std_8	0.91667	0.22222	nan	nan
194	0.15111	0.14667	0.50889	0.06	0.02	0.0	8	Training_mean_9	0.91667	0.55556	nan	nan
195	0.02177	0.03611	0.05573	0.01736	0.00667	0.0	8	Training_std_9	0.91667	0.55556	nan	nan
196	-0.00357	0.06071	0.01429	-0.02857	-0.03214	0.01786	8	Validation_mean	nan	nan	0.95556	0.42857
197	0.03729	0.05063	0.07693	0.06349	0.025	0.0366	8	Validation_std	nan	nan	0.95556	0.42857
198	0.02444	0.31778	0.09556	0.04889	0.07111	0.07333	9	Training_mean_0	0.94444	0.44444	nan	nan
199	0.01556	0.05072	0.04104	0.01663	0.03692	0.0299	9	Training_std_0	0.94444	0.44444	nan	nan
200	0.01556	0.13333	0.26444	0.00667	0.02889	0.12	9	Training_mean_1	0.97222	0.33333	nan	nan
201	0.01018	0.02981	0.04031	0.01018	0.01423	0.04	9	Training_std_1	0.97222	0.33333	nan	nan
202	0.05778	0.11111	0.26667	0.07778	0.10444	0.09333	9	Training_mean_2	0.88889	0.55556	nan	nan
203	0.03326	0.02434	0.05709	0.01792	0.03725	0.02776	9	Training_std_2	0.88889	0.55556	nan	nan
204	0.00667	0.31556	0.19111	0.02222	0.0	0.08667	9	Training_mean_3	0.91667	0.33333	nan	nan
205	0.01018	0.06942	0.02667	0.00994	0.0	0.05111	9	Training_std_3	0.91667	0.33333	nan	nan
206	0.02667	0.27556	0.08	0.05111	0.06	0.04444	9	Training_mean_4	0.97222	0.33333	nan	nan
207	0.02177	0.06755	0.04	0.0299	0.03855	0.01721	9	Training_std_4	0.97222	0.33333	nan	nan
208	0.07778	0.31111	0.11111	0.02444	0.00444	0.12444	9	Training_mean_5	0.94444	0.33333	nan	nan
209	0.02485	0.04969	0.04661	0.01556	0.00889	0.04889	9	Training_std_5	0.94444	0.33333	nan	nan
210	0.0	0.18444	0.33556	0.04667	0.05111	0.06667	9	Training_mean_6	0.88889	0.77778	nan	nan
211	0.0	0.04338	0.04269	0.01846	0.02233	0.02629	9	Training_std_6	0.88889	0.77778	nan	nan
212	-0.03556	0.18	0.23778	0.02889	-0.00222	0.06222	9	Training_mean_7	0.94444	0.22222	nan	nan
213	0.01474	0.05111	0.05884	0.02639	0.00667	0.0464	9	Training_std_7	0.94444	0.22222	nan	nan
214	0.00889	0.20889	0.10667	0.04444	0.09333	0.19111	9	Training_mean_8	0.94444	0.44444	nan	nan
215	0.02037	0.04683	0.02592	0.01988	0.04309	0.06681	9	Training_std_8	0.94444	0.44444	nan	nan
216	0.0	0.22667	0.24667	0.12889	0.0	0.10667	9	Training_mean_9	0.97222	0.33333	nan	nan
217	0.0	0.03692	0.06162	0.04193	0.0	0.0395	9	Training_std_9	0.97222	0.33333	nan	nan
218	-0.01071	0.09643	0.05714	0.03929	0.00714	0.02143	9	Validation_mean	nan	nan	0.93333	0.46429
219	0.02287	0.06971	0.02857	0.01923	0.01429	0.03977	9	Validation_std	nan	nan	0.93333	0.46429
