# Supplementary material for: Severe COVID-19 patients have impaired plasmacytoid dendritic cell-mediated control of SARS-CoV-2
Source: Nat Commun. 2023 Feb 8;14:694. doi: 10.1038/s41467-023-36140-9 (PMC9907212; doi:10.1038/s41467-023-36140-9)
Supplement: Supplementary file 4 — Source Data [file 41467_2023_36140_MOESM4_ESM.zip › Source data/Venet Fig 2b_mDC1s_def/2022-04-28_Thu_17-00-00_GradientBoostClassifier_9/GradientBoostClassifier_9.csv]

	mDC1s_IFNl	mDC1s_CD83	mDC1s_PDL1	mDC1s_IFNa	mDC1s_IFNahi	mDC1s_CD80	Downsampling	Step	accuracy_train	accuracy_test	accuracy_build	accuracy_validation
0	0.11852	0.22778	0.13333	0.0	0.10185	0.0	0	Training_mean_0	0.95349	0.45455	nan	nan
1	0.03121	0.038	0.04124	0.0	0.05319	0.0	0	Training_std_0	0.95349	0.45455	nan	nan
2	-0.00556	0.28519	0.08889	-0.0037	0.03148	0.04444	0	Training_mean_1	0.95349	0.36364	nan	nan
3	0.00849	0.03009	0.02845	0.01995	0.0235	0.03229	0	Training_std_1	0.95349	0.36364	nan	nan
4	0.06296	0.23519	0.16852	0.07407	0.03519	0.0037	0	Training_mean_2	0.93023	0.45455	nan	nan
5	0.03009	0.02753	0.03359	0.03704	0.00997	0.01386	0	Training_std_2	0.93023	0.45455	nan	nan
6	0.0	0.18704	0.21111	0.00185	0.0	0.06111	0	Training_mean_3	0.90698	0.27273	nan	nan
7	0.01171	0.0457	0.02645	0.00556	0.0	0.03318	0	Training_std_3	0.90698	0.27273	nan	nan
8	-0.00926	0.17963	0.07037	0.02222	0.07963	0.1037	0	Training_mean_4	0.86047	0.45455	nan	nan
9	0.01493	0.02992	0.02963	0.02963	0.02037	0.04319	0	Training_std_4	0.86047	0.45455	nan	nan
10	0.08704	0.21111	0.16667	-0.00556	0.06852	-0.00185	0	Training_mean_5	0.88372	0.45455	nan	nan
11	0.0235	0.02893	0.03884	0.00849	0.02753	0.00556	0	Training_std_5	0.88372	0.45455	nan	nan
12	0.0537	0.21852	0.15556	-0.0037	0.03148	0.02407	0	Training_mean_6	1.0	0.27273	nan	nan
13	0.03745	0.05159	0.04398	0.00741	0.0235	0.01667	0	Training_std_6	1.0	0.27273	nan	nan
14	0.0963	0.20185	0.13889	0.00926	0.05741	0.05185	0	Training_mean_7	1.0	0.63636	nan	nan
15	0.02845	0.03924	0.04555	0.00926	0.01296	0.01995	0	Training_std_7	1.0	0.63636	nan	nan
16	0.05741	0.16111	0.15926	0.06852	0.07778	0.01667	0	Training_mean_8	0.88372	0.45455	nan	nan
17	0.01747	0.04061	0.03009	0.03104	0.02457	0.00556	0	Training_std_8	0.88372	0.45455	nan	nan
18	0.02407	0.21296	0.16111	0.00556	0.04444	0.01481	0	Training_mean_9	0.97674	0.36364	nan	nan
19	0.02625	0.03727	0.04061	0.00849	0.01697	0.02845	0	Training_std_9	0.97674	0.36364	nan	nan
20	0.05714	0.13214	0.01071	0.06786	0.03929	0.07857	0	Validation_mean	nan	nan	0.90741	0.60714
21	0.03273	0.05544	0.04805	0.03729	0.04359	0.05	0	Validation_std	nan	nan	0.90741	0.60714
22	0.06852	0.23519	0.12778	0.00185	0.08148	0.08889	1	Training_mean_0	0.95349	0.27273	nan	nan
23	0.01667	0.03615	0.04494	0.00556	0.03009	0.03077	1	Training_std_0	0.95349	0.27273	nan	nan
24	0.0963	0.22222	0.13704	0.13704	0.0037	0.09815	1	Training_mean_1	0.93023	0.54545	nan	nan
25	0.03954	0.04611	0.04239	0.03435	0.00741	0.02625	1	Training_std_1	0.93023	0.54545	nan	nan
26	0.06111	0.21296	0.19259	0.05556	0.01111	0.06481	1	Training_mean_2	0.97674	0.36364	nan	nan
27	0.03615	0.06211	0.05251	0.01656	0.00907	0.01707	1	Training_std_2	0.97674	0.36364	nan	nan
28	0.06667	0.07963	0.27407	0.01481	0.01111	0.12037	1	Training_mean_3	0.97674	0.36364	nan	nan
29	0.02512	0.03318	0.06769	0.01386	0.01228	0.02899	1	Training_std_3	0.97674	0.36364	nan	nan
30	0.16111	0.25185	0.24815	0.04444	0.0	0.03519	1	Training_mean_4	0.95349	0.63636	nan	nan
31	0.02625	0.03629	0.05316	0.02222	0.0	0.01747	1	Training_std_4	0.95349	0.63636	nan	nan
32	0.05556	0.08519	0.1537	0.00926	0.0	0.18519	1	Training_mean_5	0.97674	0.27273	nan	nan
33	0.01852	0.02512	0.05109	0.01242	0.0	0.03704	1	Training_std_5	0.97674	0.27273	nan	nan
34	0.19444	0.17037	0.30926	0.0	0.01481	0.16296	1	Training_mean_6	0.97674	0.63636	nan	nan
35	0.02778	0.01814	0.05975	0.0	0.00741	0.03186	1	Training_std_6	0.97674	0.63636	nan	nan
36	0.03333	0.20926	0.15556	0.03704	0.07037	0.22778	1	Training_mean_7	0.93023	0.63636	nan	nan
37	0.02313	0.05175	0.03009	0.02029	0.02963	0.04061	1	Training_std_7	0.93023	0.63636	nan	nan
38	0.0	0.21481	0.21296	0.10185	-0.01667	0.03889	1	Training_mean_8	0.88372	0.45455	nan	nan
39	0.0	0.04239	0.04986	0.0223	0.00556	0.03557	1	Training_std_8	0.88372	0.45455	nan	nan
40	0.18333	0.20556	0.22963	0.06111	0.0	0.00926	1	Training_mean_9	0.93023	0.45455	nan	nan
41	0.02103	0.03037	0.04843	0.02037	0.0	0.01707	1	Training_std_9	0.93023	0.45455	nan	nan
42	0.06071	-0.01429	0.03571	0.01429	0.08929	0.03214	1	Validation_mean	nan	nan	0.87037	0.53571
43	0.02287	0.03273	0.04792	0.02857	0.08026	0.06071	1	Validation_std	nan	nan	0.87037	0.53571
44	0.07963	0.2537	0.12593	0.08704	-0.00185	0.03704	2	Training_mean_0	0.95349	0.27273	nan	nan
45	0.02491	0.06145	0.03591	0.02199	0.01296	0.02342	2	Training_std_0	0.95349	0.27273	nan	nan
46	0.01111	0.16481	0.2	0.0037	0.00926	0.0963	2	Training_mean_1	0.81395	0.54545	nan	nan
47	0.01697	0.04718	0.03954	0.01111	0.0207	0.03494	2	Training_std_1	0.81395	0.54545	nan	nan
48	0.0037	0.1	0.30741	0.03333	0.01667	0.1037	2	Training_mean_2	1.0	0.36364	nan	nan
49	0.01111	0.03009	0.05251	0.03395	0.01747	0.03333	2	Training_std_2	1.0	0.36364	nan	nan
50	0.13704	0.23519	0.04074	0.04259	0.04074	0.0463	2	Training_mean_3	0.88372	0.27273	nan	nan
51	0.03902	0.05741	0.01386	0.03519	0.01995	0.0207	2	Training_std_3	0.88372	0.27273	nan	nan
52	0.05185	0.23148	0.17593	0.0537	0.03704	0.02222	2	Training_mean_4	0.88372	0.54545	nan	nan
53	0.02313	0.03818	0.02519	0.01747	0.02619	0.02593	2	Training_std_4	0.88372	0.54545	nan	nan
54	0.04259	0.32037	0.21296	0.02407	0.04444	0.10185	2	Training_mean_5	0.93023	0.45455	nan	nan
55	0.01861	0.04386	0.05055	0.01186	0.01481	0.01898	2	Training_std_5	0.93023	0.45455	nan	nan
56	0.00556	0.31296	0.20926	0.09444	0.00926	0.11481	2	Training_mean_6	0.90698	0.54545	nan	nan
57	0.00849	0.04494	0.03976	0.01296	0.01242	0.03292	2	Training_std_6	0.90698	0.54545	nan	nan
58	0.13704	0.21481	0.21852	0.01296	0.00185	0.03333	2	Training_mean_7	0.95349	0.36364	nan	nan
59	0.03435	0.05443	0.0467	0.01667	0.00556	0.01814	2	Training_std_7	0.95349	0.36364	nan	nan
60	0.03333	0.15926	0.34074	0.0537	0.04259	0.07963	2	Training_mean_8	0.93023	0.45455	nan	nan
61	0.01995	0.03229	0.07086	0.02103	0.01861	0.02875	2	Training_std_8	0.93023	0.45455	nan	nan
62	-0.00741	0.22407	0.1463	0.00556	0.0	-0.00741	2	Training_mean_9	0.88372	0.18182	nan	nan
63	0.04398	0.03037	0.03652	0.00849	0.0	0.01228	2	Training_std_9	0.88372	0.18182	nan	nan
64	0.08571	0.01071	-0.04643	0.05714	0.0	-0.00357	2	Validation_mean	nan	nan	0.94444	0.46429
65	0.04286	0.075	0.03214	0.03642	0.0	0.0686	2	Validation_std	nan	nan	0.94444	0.46429
66	0.01852	0.21852	0.30185	0.05	-0.00185	0.05741	3	Training_mean_0	0.90698	0.72727	nan	nan
67	0.01171	0.04596	0.04833	0.01186	0.00556	0.00997	3	Training_std_0	0.90698	0.72727	nan	nan
68	0.12037	0.09815	0.25741	0.06481	0.09815	0.06667	3	Training_mean_1	0.95349	0.54545	nan	nan
69	0.02899	0.02037	0.05765	0.01493	0.04227	0.01228	3	Training_std_1	0.95349	0.54545	nan	nan
70	0.0	0.18333	0.15185	0.0	0.00185	0.12037	3	Training_mean_2	0.83721	0.45455	nan	nan
71	0.0	0.07241	0.04367	0.0	0.01747	0.04078	3	Training_std_2	0.83721	0.45455	nan	nan
72	0.12407	0.12778	0.20185	0.03333	0.12963	0.0537	3	Training_mean_3	0.90698	0.36364	nan	nan
73	0.04464	0.0226	0.05202	0.02963	0.02619	0.01296	3	Training_std_3	0.90698	0.36364	nan	nan
74	0.1037	0.13889	0.28889	0.03704	0.02963	0.06852	3	Training_mean_4	0.97674	0.72727	nan	nan
75	0.03333	0.03727	0.04157	0.00828	0.01481	0.01446	3	Training_std_4	0.97674	0.72727	nan	nan
76	0.01667	0.17778	0.26481	0.01667	0.0	0.0963	3	Training_mean_5	0.95349	0.54545	nan	nan
77	0.01296	0.05629	0.03104	0.03037	0.0	0.03777	3	Training_std_5	0.95349	0.54545	nan	nan
78	0.20926	0.13333	0.18519	0.07222	0.12407	0.0	3	Training_mean_6	0.86047	0.54545	nan	nan
79	0.04307	0.02963	0.04057	0.01747	0.03519	0.0	3	Training_std_6	0.86047	0.54545	nan	nan
80	-0.00185	0.08704	0.30556	0.05	0.0	0.09259	3	Training_mean_7	0.88372	0.54545	nan	nan
81	0.00556	0.01861	0.05383	0.0235	0.0	0.02191	3	Training_std_7	0.88372	0.54545	nan	nan
82	0.04074	0.1963	0.32963	0.0	0.05741	0.09074	3	Training_mean_8	0.93023	0.72727	nan	nan
83	0.01995	0.04551	0.05159	0.0	0.02677	0.03924	3	Training_std_8	0.93023	0.72727	nan	nan
84	0.05741	0.06481	0.17778	0.04444	0.06667	0.14444	3	Training_mean_9	0.95349	0.36364	nan	nan
85	0.03359	0.02651	0.03229	0.01481	0.02222	0.03777	3	Training_std_9	0.95349	0.36364	nan	nan
86	-0.00714	0.01429	-0.06071	0.075	0.00357	0.00357	3	Validation_mean	nan	nan	0.98148	0.35714
87	0.02143	0.03642	0.06971	0.025	0.03729	0.04056	3	Validation_std	nan	nan	0.98148	0.35714
88	0.03704	0.25926	0.21111	0.05741	0.0	0.01481	4	Training_mean_0	0.97674	0.36364	nan	nan
89	0.02342	0.04611	0.04551	0.01747	0.0	0.01814	4	Training_std_0	0.97674	0.36364	nan	nan
90	0.0	0.25926	0.26667	0.1037	0.05741	0.0	4	Training_mean_1	0.88372	0.54545	nan	nan
91	0.0	0.04685	0.03629	0.02222	0.02677	0.0	4	Training_std_1	0.88372	0.54545	nan	nan
92	0.04074	0.2037	0.17407	0.05185	0.00741	0.1	4	Training_mean_2	0.97674	0.54545	nan	nan
93	0.01111	0.04223	0.05119	0.01814	0.00907	0.03009	4	Training_std_2	0.97674	0.54545	nan	nan
94	0.00741	0.11667	0.25926	0.01852	0.01296	0.0963	4	Training_mean_3	0.95349	0.63636	nan	nan
95	0.01228	0.06255	0.05431	0.01852	0.02037	0.03591	4	Training_std_3	0.95349	0.63636	nan	nan
96	0.09074	0.17407	0.23333	0.0037	0.06852	0.02963	4	Training_mean_4	0.88372	0.63636	nan	nan
97	0.04178	0.05984	0.04551	0.00741	0.04145	0.01697	4	Training_std_4	0.88372	0.63636	nan	nan
98	0.02222	0.15185	0.18333	0.03519	0.12037	0.01667	4	Training_mean_5	0.88372	0.36364	nan	nan
99	0.01614	0.04287	0.02802	0.01296	0.04162	0.01296	4	Training_std_5	0.88372	0.36364	nan	nan
100	0.23333	0.14815	0.20556	0.02407	0.02222	0.3037	4	Training_mean_6	0.88372	0.63636	nan	nan
101	0.05568	0.02869	0.03652	0.00849	0.01386	0.03333	4	Training_std_6	0.88372	0.63636	nan	nan
102	0.01111	0.2463	0.15926	0.02222	0.0	0.12593	4	Training_mean_7	0.86047	0.63636	nan	nan
103	0.00907	0.05681	0.03435	0.02313	0.0	0.03292	4	Training_std_7	0.86047	0.63636	nan	nan
104	0.04444	0.17037	0.17778	0.03704	0.15556	0.15926	4	Training_mean_8	0.97674	0.63636	nan	nan
105	0.01481	0.04124	0.03989	0.01434	0.03121	0.04914	4	Training_std_8	0.97674	0.63636	nan	nan
106	0.0	0.29444	0.21111	0.01481	0.07037	0.11296	4	Training_mean_9	0.95349	0.36364	nan	nan
107	0.0	0.0479	0.03902	0.00741	0.03077	0.0226	4	Training_std_9	0.95349	0.36364	nan	nan
108	-0.01429	-0.01071	0.01786	0.04643	0.025	-0.00357	4	Validation_mean	nan	nan	0.94444	0.42857
109	0.03273	0.075	0.03993	0.02789	0.05063	0.05405	4	Validation_std	nan	nan	0.94444	0.42857
110	0.01481	0.18148	0.12963	0.08333	0.00185	0.02778	5	Training_mean_0	0.95349	0.27273	nan	nan
111	0.01386	0.06296	0.03704	0.02519	0.00556	0.01898	5	Training_std_0	0.95349	0.27273	nan	nan
112	0.02778	0.27593	0.12963	0.06296	0.05	0.11852	5	Training_mean_1	0.90698	0.36364	nan	nan
113	0.02778	0.04417	0.03795	0.01481	0.03213	0.03533	5	Training_std_1	0.90698	0.36364	nan	nan
114	0.02963	0.16111	0.10926	0.07222	0.03704	0.05	5	Training_mean_2	1.0	0.45455	nan	nan
115	0.01228	0.04386	0.02103	0.01933	0.01434	0.02491	5	Training_std_2	1.0	0.45455	nan	nan
116	0.01667	0.22963	0.15926	0.15	0.0537	0.02593	5	Training_mean_3	0.88372	0.54545	nan	nan
117	0.01296	0.03722	0.05119	0.02407	0.03037	0.01697	5	Training_std_3	0.88372	0.54545	nan	nan
118	0.0037	0.16481	0.25185	0.02963	0.02407	0.16296	5	Training_mean_4	0.86047	0.45455	nan	nan
119	0.01111	0.04095	0.05119	0.01481	0.00849	0.03395	5	Training_std_4	0.86047	0.45455	nan	nan
120	0.0	0.17407	0.26667	0.05741	-0.01111	0.07222	5	Training_mean_5	0.97674	0.54545	nan	nan
121	0.0	0.04914	0.05119	0.02407	0.00907	0.02922	5	Training_std_5	0.97674	0.54545	nan	nan
122	0.06111	0.29259	0.26481	0.02037	0.06667	0.0	5	Training_mean_6	0.93023	0.63636	nan	nan
123	0.02037	0.07066	0.06471	0.02407	0.03533	0.0	5	Training_std_6	0.93023	0.63636	nan	nan
124	0.04815	0.27222	0.2037	0.02963	0.0	0.13519	5	Training_mean_7	0.88372	0.54545	nan	nan
125	0.00907	0.04307	0.04611	0.01697	0.0	0.01667	5	Training_std_7	0.88372	0.54545	nan	nan
126	-0.00926	0.14074	0.30926	0.14074	0.03704	0.0	5	Training_mean_8	0.86047	0.36364	nan	nan
127	0.01242	0.02512	0.06089	0.03121	0.03972	0.0	5	Training_std_8	0.86047	0.36364	nan	nan
128	-0.00926	0.22222	0.16481	0.06852	0.02037	0.08333	5	Training_mean_9	0.95349	0.27273	nan	nan
129	0.00926	0.04611	0.0479	0.01446	0.01933	0.03634	5	Training_std_9	0.95349	0.27273	nan	nan
130	-0.02857	0.125	0.06071	0.04286	0.025	0.02857	5	Validation_mean	nan	nan	0.92593	0.60714
131	0.05249	0.06029	0.03929	0.02143	0.03214	0.03113	5	Validation_std	nan	nan	0.92593	0.60714
132	0.09444	0.18148	0.2537	0.02037	0.0	0.07778	6	Training_mean_0	0.97674	0.36364	nan	nan
133	0.02802	0.03292	0.04689	0.00997	0.0	0.03186	6	Training_std_0	0.97674	0.36364	nan	nan
134	0.02778	0.2037	0.13333	0.0537	0.02778	0.03148	6	Training_mean_1	0.86047	0.54545	nan	nan
135	0.01242	0.04969	0.02313	0.0346	0.0207	0.00849	6	Training_std_1	0.86047	0.54545	nan	nan
136	0.02778	0.22037	0.09815	0.11111	0.02778	0.06667	6	Training_mean_2	0.97674	0.27273	nan	nan
137	0.01493	0.0226	0.03615	0.04685	0.01493	0.02062	6	Training_std_2	0.97674	0.27273	nan	nan
138	0.02963	0.29444	0.18148	0.0537	0.0	0.11111	6	Training_mean_3	0.88372	0.45455	nan	nan
139	0.01481	0.02922	0.04886	0.02802	0.0	0.04611	6	Training_std_3	0.88372	0.45455	nan	nan
140	0.05	0.26667	0.17037	0.00556	0.0	0.08519	6	Training_mean_4	0.81395	0.72727	nan	nan
141	0.01667	0.03629	0.03395	0.01186	0.0	0.04699	6	Training_std_4	0.81395	0.72727	nan	nan
142	0.1	0.18519	0.17963	0.05185	0.00926	0.1	6	Training_mean_5	0.95349	0.18182	nan	nan
143	0.02512	0.04303	0.0342	0.03777	0.01707	0.04319	6	Training_std_5	0.95349	0.18182	nan	nan
144	0.04074	0.1537	0.31481	0.1	0.03148	0.1463	6	Training_mean_6	0.88372	0.63636	nan	nan
145	0.01995	0.01667	0.04969	0.04398	0.01446	0.04339	6	Training_std_6	0.88372	0.63636	nan	nan
146	0.08704	0.07778	0.27593	0.04259	0.0	0.11852	6	Training_mean_7	0.86047	0.36364	nan	nan
147	0.03889	0.03777	0.04931	0.02625	0.0	0.03533	6	Training_std_7	0.86047	0.36364	nan	nan
148	0.04074	0.33704	0.16111	0.02222	0.0	0.08333	6	Training_mean_8	0.83721	0.63636	nan	nan
149	0.0216	0.04367	0.04615	0.0216	0.0	0.0207	6	Training_std_8	0.83721	0.63636	nan	nan
150	0.03519	0.20741	0.26111	0.0037	0.00556	0.18333	6	Training_mean_9	0.93023	0.45455	nan	nan
151	0.00997	0.02963	0.0479	0.00741	0.01667	0.0401	6	Training_std_9	0.93023	0.45455	nan	nan
152	0.025	0.0	0.00714	0.1	0.04286	-0.02143	6	Validation_mean	nan	nan	0.94444	0.5
153	0.04241	0.03194	0.06349	0.03113	0.03847	0.04574	6	Validation_std	nan	nan	0.94444	0.5
154	0.0037	0.21852	0.17963	0.04074	0.01852	0.10185	7	Training_mean_0	0.95349	0.63636	nan	nan
155	0.0216	0.05844	0.03889	0.01614	0.03704	0.03234	7	Training_std_0	0.95349	0.63636	nan	nan
156	0.06852	0.26111	0.18148	0.13889	0.03148	0.07593	7	Training_mean_1	0.93023	0.72727	nan	nan
157	0.02625	0.0479	0.06131	0.03234	0.01861	0.02922	7	Training_std_1	0.93023	0.72727	nan	nan
158	0.1037	0.27593	0.24259	0.00926	0.02778	0.02963	7	Training_mean_2	0.93023	0.36364	nan	nan
159	0.02893	0.05332	0.05068	0.00926	0.01707	0.02645	7	Training_std_2	0.93023	0.36364	nan	nan
160	0.06111	0.16667	0.31111	0.12407	0.0037	0.13148	7	Training_mean_3	0.90698	0.63636	nan	nan
161	0.0235	0.02986	0.04886	0.038	0.00741	0.0346	7	Training_std_3	0.90698	0.63636	nan	nan
162	0.00556	0.29815	0.16296	0.09074	0.02037	0.06481	7	Training_mean_4	0.90698	0.63636	nan	nan
163	0.01186	0.06951	0.05354	0.03652	0.02103	0.02379	7	Training_std_4	0.90698	0.63636	nan	nan
164	0.03704	0.27778	0.21667	0.07222	0.02407	0.07407	7	Training_mean_5	0.95349	0.63636	nan	nan
165	0.01434	0.05105	0.038	0.02103	0.01861	0.02747	7	Training_std_5	0.95349	0.63636	nan	nan
166	0.02222	0.31296	0.18889	0.10741	0.03704	0.11852	7	Training_mean_6	0.90698	0.63636	nan	nan
167	0.02722	0.03359	0.04815	0.01995	0.02619	0.02893	7	Training_std_6	0.90698	0.63636	nan	nan
168	0.03148	0.39259	0.26852	0.04074	0.04444	0.02407	7	Training_mean_7	0.97674	0.54545	nan	nan
169	0.01186	0.07581	0.03818	0.01111	0.01889	0.01446	7	Training_std_7	0.97674	0.54545	nan	nan
170	0.04815	0.25556	0.25741	0.04444	0.0	0.02963	7	Training_mean_8	0.97674	0.45455	nan	nan
171	0.02372	0.03867	0.04417	0.02772	0.0	0.01481	7	Training_std_8	0.97674	0.45455	nan	nan
172	0.01852	0.27963	0.20185	0.02037	-0.00556	0.14259	7	Training_mean_9	0.88372	0.45455	nan	nan
173	0.01852	0.06277	0.03557	0.02922	0.02875	0.03213	7	Training_std_9	0.88372	0.45455	nan	nan
174	-0.05714	0.13571	0.05357	0.11786	0.04643	0.13214	7	Validation_mean	nan	nan	0.90741	0.53571
175	0.06624	0.05	0.05814	0.03589	0.03929	0.05063	7	Validation_std	nan	nan	0.90741	0.53571
176	-0.0037	0.37778	0.20185	0.03148	-0.00741	0.03889	8	Training_mean_0	0.93023	0.18182	nan	nan
177	0.01386	0.0737	0.03359	0.02199	0.01481	0.02546	8	Training_std_0	0.93023	0.18182	nan	nan
178	-0.0	0.14259	0.23148	0.01481	-0.01296	0.15556	8	Training_mean_1	0.88372	0.45455	nan	nan
179	0.01656	0.03318	0.05871	0.01614	0.01861	0.03629	8	Training_std_1	0.88372	0.45455	nan	nan
180	0.01296	0.08148	0.31296	0.08333	0.16296	0.0463	8	Training_mean_2	0.90698	0.45455	nan	nan
181	0.02625	0.01889	0.05522	0.03338	0.04444	0.01493	8	Training_std_2	0.90698	0.45455	nan	nan
182	0.02778	0.22963	0.12593	0.12963	0.09815	0.07037	8	Training_mean_3	0.88372	0.54545	nan	nan
183	0.01898	0.05868	0.01814	0.04382	0.03976	0.01614	8	Training_std_3	0.88372	0.54545	nan	nan
184	0.04259	0.16111	0.15	0.12963	0.0037	0.03704	8	Training_mean_4	0.93023	0.36364	nan	nan
185	0.02037	0.03104	0.03037	0.03313	0.01614	0.03099	8	Training_std_4	0.93023	0.36364	nan	nan
186	-0.0037	0.34444	0.2	0.02037	0.0	0.11111	8	Training_mean_5	0.95349	0.63636	nan	nan
187	0.01111	0.04551	0.02593	0.02103	0.0	0.04141	8	Training_std_5	0.95349	0.63636	nan	nan
188	-0.01111	0.26481	0.17407	0.01852	0.04074	0.0	8	Training_mean_6	0.93023	0.27273	nan	nan
189	0.00907	0.04761	0.04772	0.00828	0.02313	0.00828	8	Training_std_6	0.93023	0.27273	nan	nan
190	0.03148	0.12037	0.20741	0.12222	0.00741	0.14444	8	Training_mean_7	0.93023	0.36364	nan	nan
191	0.01861	0.02379	0.03077	0.03121	0.00907	0.03777	8	Training_std_7	0.93023	0.36364	nan	nan
192	0.0037	0.38704	0.00741	0.02778	-0.00185	0.14074	8	Training_mean_8	0.86047	0.63636	nan	nan
193	0.01111	0.07194	0.01481	0.01493	0.00556	0.03813	8	Training_std_8	0.86047	0.63636	nan	nan
194	-0.02407	0.31481	0.06111	0.02407	-0.00926	0.02593	8	Training_mean_9	0.93023	0.45455	nan	nan
195	0.01446	0.04611	0.02199	0.03213	0.01242	0.02512	8	Training_std_9	0.93023	0.45455	nan	nan
196	0.02857	0.05357	0.01429	0.03929	0.02143	0.00357	8	Validation_mean	nan	nan	0.98148	0.5
197	0.02673	0.08338	0.06227	0.04643	0.03977	0.06672	8	Validation_std	nan	nan	0.98148	0.5
198	0.0037	0.20926	0.21296	0.00926	0.00926	0.00185	9	Training_mean_0	0.93023	0.54545	nan	nan
199	0.00741	0.06089	0.03634	0.01242	0.00926	0.00556	9	Training_std_0	0.93023	0.54545	nan	nan
200	0.07037	0.23148	0.17963	0.0037	0.03148	0.0037	9	Training_mean_1	0.93023	0.45455	nan	nan
201	0.0216	0.05254	0.03708	0.01386	0.02199	0.00741	9	Training_std_1	0.93023	0.45455	nan	nan
202	0.00741	0.2537	0.17593	0.05926	0.0537	0.00741	9	Training_mean_2	0.90698	0.63636	nan	nan
203	0.01697	0.04061	0.04402	0.0216	0.02546	0.01889	9	Training_std_2	0.90698	0.63636	nan	nan
204	0.03519	0.23519	0.0963	0.0	0.01667	0.06296	9	Training_mean_3	0.95349	0.27273	nan	nan
205	0.02407	0.05041	0.02457	0.0	0.01296	0.02372	9	Training_std_3	0.95349	0.27273	nan	nan
206	0.01111	0.27778	0.2037	-0.00185	0.0	-0.00556	9	Training_mean_4	0.90698	0.54545	nan	nan
207	0.02893	0.06029	0.05238	0.00556	0.0	0.00849	9	Training_std_4	0.90698	0.54545	nan	nan
208	0.05556	0.27963	0.18889	0.0	0.0463	0.04815	9	Training_mean_5	0.95349	0.54545	nan	nan
209	0.01852	0.03148	0.03867	0.0	0.0207	0.02062	9	Training_std_5	0.95349	0.54545	nan	nan
210	-0.00556	0.25556	0.31667	0.0	0.0	0.03889	9	Training_mean_6	0.95349	0.63636	nan	nan
211	0.00849	0.03494	0.05644	0.0	0.0	0.02802	9	Training_std_6	0.95349	0.63636	nan	nan
212	0.01111	0.32037	0.17963	-0.00185	0.00185	0.0037	9	Training_mean_7	0.93023	0.45455	nan	nan
213	0.00907	0.04833	0.04227	0.00556	0.0226	0.01995	9	Training_std_7	0.93023	0.45455	nan	nan
214	-0.00185	0.2463	0.27963	0.00185	-0.00556	0.08148	9	Training_mean_8	0.97674	0.72727	nan	nan
215	0.01747	0.05109	0.0346	0.00997	0.00849	0.01889	9	Training_std_8	0.97674	0.72727	nan	nan
216	-0.01852	0.22222	0.17963	0.03333	0.10926	0.1037	9	Training_mean_9	0.93023	0.54545	nan	nan
217	0.0	0.05038	0.02992	0.01995	0.04644	0.02062	9	Training_std_9	0.93023	0.54545	nan	nan
218	0.01429	0.00714	0.1	0.02143	0.00714	-0.01429	9	Validation_mean	nan	nan	0.98148	0.5
219	0.0175	0.02673	0.06349	0.0175	0.02143	0.02369	9	Validation_std	nan	nan	0.98148	0.5
