# Supplementary material for: Severe COVID-19 patients have impaired plasmacytoid dendritic cell-mediated control of SARS-CoV-2
Source: Nat Commun. 2023 Feb 8;14:694. doi: 10.1038/s41467-023-36140-9 (PMC9907212; doi:10.1038/s41467-023-36140-9)
Supplement: Supplementary file 4 — Source Data [file 41467_2023_36140_MOESM4_ESM.zip › Source data/Venet Fig 2b_mDC1s_def/2022-04-28_Thu_17-00-00_GradientBoostClassifier_9/GradientBoostClassifier_9_Prediction_Downsampling_6.csv]

	Sample	Cohorte	Activation_Mock	Activation_SARS	Activation_Agonist	perc_mDC1s	mDC1s_IFNl	mDC1s_CD83	mDC1s_PDL1	mDC1s_IFNa	mDC1s_IFNahi	mDC1s_CD80	Status	Prediction
0	HD_EF9S_K1	Cohorte 6	1	0	0	9.82	1.99	26.51	41.29	2.29	0.58	28.62	healthy	healthy
1	GC-0038_D3	Cohorte 2	0	0	1	8.92	54.86	20.61	91.85	2.3	0.96	11.27	mild	healthy
2	EFS_P1_0930_8	Pilote 1	0	0	1	3.98	2.59	57.25	97.41	1.55	9.07	28.24	healthy	healthy
3	BC_HV2_I2	Cohorte 2	0	1	0	12.6	18.72	31.81	30.68	1.43	0.26	5.85	healthy	mild
4	BRU_Chr_F1	Cohorte 2	1	0	0	3.35	67.91	26.51	16.74	5.58	4.19	7.44	severe	severe
5	GC-0038_B2	Cohorte 2	0	1	0	5.23	19.09	31.87	36.08	9.63	5.95	23.82	mild	healthy
6	AS-0030_B2	Cohorte 4	0	1	0	13.0	9.66	54.73	8.85	0.6	0.2	1.61	mild	mild
7	AS-0030_A2	Cohorte 4	0	1	0	9.46	51.74	45.94	85.38	0.46	0.46	1.39	mild	healthy
8	PS-0029_A1	Cohorte 6	1	0	0	6.67	11.03	40.23	25.98	0.38	0.08	9.12	mild	mild
9	PD-0041_C1	Cohorte 1	1	0	0	5.84	0.31	52.2	36.01	0.16	0.16	6.45	mild	mild
10	HOU_ED_G1	Cohorte 3	1	0	0	7.31	0.71	6.68	7.05	0.13	0.08	10.74	severe	severe
11	LD-0175_D2	Cohorte 5	0	1	0	11.8	0.0	50.36	10.09	0.54	0.62	1.88	mild	healthy
12	HD_3M31_K2	Cohorte 5	0	1	0	10.2	0.1	36.11	20.9	0.1	0.1	7.46	healthy	mild
13	PS-0029_F3	Cohorte 6	0	0	1	13.5	0.57	13.24	92.14	0.54	0.02	4.09	mild	healthy
14	CHA_Mah_F2	Cohorte 1	0	1	0	3.89	0.0	37.24	32.9	0.0	0.22	6.19	severe	mild
15	PD-0041_D2	Cohorte 1	0	1	0	7.43	0.0	64.35	61.06	0.0	0.0	6.89	mild	mild
16	AS-0030_A1	Cohorte 4	1	0	0	6.19	41.06	50.95	28.14	1.9	0.76	3.42	mild	mild
17	EFS_P1_0901_3	Pilote 1	1	0	0	5.63	5.82	35.27	27.29	2.16	6.99	12.65	healthy	healthy
18	PS-0029_C2	Cohorte 6	0	1	0	13.6	1.34	45.47	33.06	1.23	0.24	10.16	mild	mild
19	BC_HV2_I1	Cohorte 2	1	0	0	13.5	27.14	33.9	24.86	1.15	0.14	6.4	healthy	mild
20	HV_F23_L1	Cohorte 6	1	0	0	16.2	3.93	39.06	20.92	1.85	0.57	4.85	healthy	severe
21	AS-0030_D2	Cohorte 4	0	1	0	15.7	52.1	60.0	18.68	0.0	0.0	0.24	mild	healthy
22	PD-0041_D3	Cohorte 1	0	0	1	5.31	1.83	7.2	90.73	0.3	0.3	13.54	mild	healthy
23	Hu3_1_G1	Cohorte 1	1	0	0	6.93	0.3	63.66	27.43	0.04	0.04	2.42	healthy	healthy
24	HV_29_J1	Cohorte 4	1	0	0	5.14	4.15	22.64	6.79	0.0	0.0	0.38	healthy	healthy
25	AS-0030_B3	Cohorte 4	0	0	1	10.3	83.06	36.11	71.94	0.0	0.0	1.11	mild	healthy
26	GC-0038_A3	Cohorte 2	0	0	1	1.71	69.23	30.77	76.54	4.23	1.15	25.0	mild	mild
27	Hu3_3_I3	Cohorte 3	0	0	1	5.16	10.98	11.33	67.57	0.46	0.46	15.43	healthy	severe
